# Supplementary material for: Integrated multi‐omic analyses uncover the effects of aging on cell‐type regulation in glucose‐responsive tissues
Source: Aging Cell. 2024 Jun 26;23(8):e14199. doi: 10.1111/acel.14199 (PMC11320340; doi:10.1111/acel.14199)
Supplement: Supplementary file 2 — Tables S1–S14. [file ACEL-23-e14199-s001.xlsx]

## Sheet: Table S1
Table S1. Traits and gluco-metabolic measures of the AAGMEx cohort
Trait	AAGMEx
Sample size	222
Gender (M/F)	123/99
Age (Yrs)	40.5±11.4
BMI (kg/m2)	28.9±5.6
Matsuda Index	6.1±5.8
SI [x10-4. (mU/L)-1.min-1]	4.0±3.2
Continuous variables are shown as mean ± SD.
Matsuda index: a metabolic measurement from 75g-oral glucose tolerance test.
Si: a metabolic measurement from insulin modified-frequently sampled intravenous glucose tolerance test.

## Sheet: Table S2
Table S2. Spearman correlation analysis of aging-associated genes in AAGMEx adipose tissue
Tissue	Symbol	Trait	Rho	p	p.adj
Adipose	DTNA	age	-0.557206	2.00424e-19	3.26712e-15
Adipose	AK2	age	-0.498498	2.76686e-15	1.50342e-11
Adipose	GPHN	age	-0.49964	2.33805e-15	1.50342e-11
Adipose	PGM3	age	-0.489811	9.76337e-15	3.97882e-11
Adipose	F13A1	age	0.447771	2.69971e-12	8.80159e-09
Adipose	BASP1	age	0.440037	7.00283e-12	1.90255e-08
Adipose	LOC100131139	age	0.433508	1.53692e-11	3.57906e-08
Adipose	IQGAP2	age	0.430599	2.16981e-11	3.74502e-08
Adipose	NAALAD2	age	-0.430149	2.28796e-11	3.74502e-08
Adipose	TM6SF1	age	0.430114	2.29742e-11	3.74502e-08
Adipose	ALOX5AP	age	0.421499	6.24907e-11	9.26056e-08
Adipose	AIF1	age	0.420233	7.22162e-11	9.80997e-08
Adipose	GINS3	age	-0.416824	1.06295e-10	1.08295e-07
Adipose	ITGAM	age	0.417922	9.3902e-11	1.08295e-07
Adipose	STOX1	age	-0.417118	1.02826e-10	1.08295e-07
Adipose	SVIL	age	-0.418083	9.22039e-11	1.08295e-07
Adipose	NCAM2	age	-0.414686	1.3516e-10	1.22402e-07
Adipose	SNCA	age	0.414865	1.32485e-10	1.22402e-07
Adipose	TBXAS1	age	0.410386	2.1802e-10	1.87049e-07
Adipose	PFKFB3	age	-0.408443	2.69988e-10	2.20054e-07
Adipose	WAS	age	0.404821	4.00741e-10	3.11071e-07
Adipose	GDF10	age	0.404202	4.28531e-10	3.17522e-07
Adipose	LOC100133609	age	-0.402752	5.01062e-10	3.34064e-07
Adipose	PRG4	age	0.402546	5.12336e-10	3.34064e-07
Adipose	PYCARD	age	0.402873	4.94597e-10	3.34064e-07
Adipose	FERMT3	age	0.40054	6.35239e-10	3.8352e-07
Adipose	IL10RA	age	0.400681	6.25725e-10	3.8352e-07
Adipose	EFHD2	age	0.397878	8.43147e-10	4.81103e-07
Adipose	GPSM3	age	0.397737	8.55897e-10	4.81103e-07
Adipose	CRLS1	age	-0.394557	1.19621e-09	6.49981e-07
Adipose	CD14	age	0.393927	1.27777e-09	6.71901e-07
Adipose	CYTH4	age	0.392213	1.52775e-09	7.78245e-07
Adipose	MS4A6A	age	0.390564	1.81244e-09	8.9529e-07
Adipose	LILRB5	age	0.390258	1.8706e-09	8.96841e-07
Adipose	HCST	age	0.389318	2.06093e-09	9.59865e-07
Adipose	MTA3	age	-0.388783	2.17744e-09	9.85958e-07
Adipose	LGMN	age	0.386883	2.64518e-09	1.15367e-06
Adipose	SLC7A7	age	0.386721	2.68937e-09	1.15367e-06
Adipose	SAMSN1	age	0.386093	2.86702e-09	1.19834e-06
Adipose	ESR1	age	-0.384345	3.42401e-09	1.26852e-06
Adipose	FLJ39632	age	0.384546	3.35476e-09	1.26852e-06
Adipose	LOC653888	age	0.38451	3.36725e-09	1.26852e-06
Adipose	PTEN	age	-0.385002	3.20346e-09	1.26852e-06
Adipose	RENBP	age	0.384619	3.33029e-09	1.26852e-06
Adipose	RGS10	age	0.383261	3.82032e-09	1.38389e-06
Adipose	AVPI1	age	-0.381719	4.46135e-09	1.58097e-06
Adipose	GPR34	age	0.381492	4.56374e-09	1.58284e-06
Adipose	EVI2A	age	0.38117	4.71332e-09	1.60066e-06
Adipose	ARHGAP24	age	-0.380609	4.98566e-09	1.6586e-06
Adipose	P2RX7	age	0.379284	5.69014e-09	1.82891e-06
Adipose	TRIP11	age	-0.379228	5.72202e-09	1.82891e-06
Adipose	BTK	age	0.378782	5.98134e-09	1.87503e-06
Adipose	PTGS1	age	0.377848	6.56149e-09	2.01809e-06
Adipose	ORC5L	age	-0.377235	6.97218e-09	2.1047e-06
Adipose	PIP4K2A	age	0.376871	7.22707e-09	2.14197e-06
Adipose	APOB	age	-0.373409	1.01514e-08	2.95495e-06
Adipose	FCGR2A	age	0.373193	1.03666e-08	2.96466e-06
Adipose	LARGE	age	-0.372068	1.15664e-08	3.23996e-06
Adipose	NCF4	age	0.371926	1.17267e-08	3.23996e-06
Adipose	CD2	age	0.371309	1.24497e-08	3.32693e-06
Adipose	FYB	age	0.37143	1.23044e-08	3.32693e-06
Adipose	CYBA	age	0.37029	1.37388e-08	3.51002e-06
Adipose	SLC25A25	age	-0.370258	1.37808e-08	3.51002e-06
Adipose	TYROBP	age	0.370574	1.3367e-08	3.51002e-06
Adipose	HCK	age	0.369607	1.46742e-08	3.68005e-06
Adipose	EYA4	age	0.368308	1.66251e-08	3.98539e-06
Adipose	THBS2	age	0.368448	1.64024e-08	3.98539e-06
Adipose	UIMC1	age	-0.368459	1.63858e-08	3.98539e-06
Adipose	SPI1	age	0.367372	1.81836e-08	4.29582e-06
Adipose	MAGI1	age	-0.366942	1.89453e-08	4.34969e-06
Adipose	PRKCB	age	0.366999	1.88421e-08	4.34969e-06
Adipose	PLCB2	age	0.366399	1.99522e-08	4.51723e-06
Adipose	AASS	age	-0.365771	2.1181e-08	4.72976e-06
Adipose	CD163	age	0.365006	2.27762e-08	5.01722e-06
Adipose	CCR1	age	0.364693	2.34617e-08	5.09931e-06
Adipose	ARHGAP4	age	0.364056	2.49177e-08	5.34451e-06
Adipose	NPL	age	0.363828	2.54599e-08	5.38989e-06
Adipose	IGF1	age	-0.36369	2.57934e-08	5.39049e-06
Adipose	ABHD5	age	-0.363536	2.61709e-08	5.40014e-06
Adipose	E2F2	age	0.363203	2.70054e-08	5.41053e-06
Adipose	LAT2	age	0.363243	2.69037e-08	5.41053e-06
Adipose	PKP2	age	-0.363121	2.72169e-08	5.41053e-06
Adipose	AKR1B1	age	0.362163	2.97821e-08	5.84913e-06
Adipose	MPP1	age	0.361805	3.07978e-08	5.9766e-06
Adipose	CORO1A	age	0.361271	3.238e-08	6.06201e-06
Adipose	LCP1	age	0.361232	3.24981e-08	6.06201e-06
Adipose	MS4A7	age	0.361525	3.16188e-08	6.06201e-06
Adipose	SLC22A18	age	0.361157	3.27254e-08	6.06201e-06
Adipose	MFSD1	age	0.3607	3.41554e-08	6.19305e-06
Adipose	PSCD4	age	0.360688	3.41927e-08	6.19305e-06
Adipose	TNFSF13B	age	0.359833	3.7031e-08	6.63342e-06
Adipose	CILP	age	0.35915	3.94608e-08	6.84309e-06
Adipose	CYB5A	age	-0.359324	3.88258e-08	6.84309e-06
Adipose	MPDZ	age	-0.359213	3.92311e-08	6.84309e-06
Adipose	CD53	age	0.358966	4.01389e-08	6.88742e-06
Adipose	FAM20A	age	0.358668	4.12665e-08	7.00714e-06
Adipose	HSPA6	age	0.358103	4.34862e-08	7.29465e-06
Adipose	MARCH3	age	-0.358011	4.38547e-08	7.29465e-06
Adipose	RAC2	age	0.357426	4.62936e-08	7.62254e-06
Adipose	HBD	age	0.356577	5.00635e-08	8.16086e-06
Adipose	RASSF2	age	0.355894	5.33108e-08	8.60414e-06
Adipose	ST3GAL5	age	0.355115	5.72627e-08	9.15136e-06
Adipose	CXCL16	age	0.354117	6.27353e-08	9.92863e-06
Adipose	NOX4	age	0.353775	6.47203e-08	1.01443e-05
Adipose	FCER1G	age	0.353145	6.85497e-08	1.04454e-05
Adipose	LOC727935	age	-0.353145	6.85497e-08	1.04454e-05
Adipose	SEL1L2	age	-0.353142	6.85636e-08	1.04454e-05
Adipose	EVI2B	age	0.353032	6.92572e-08	1.04534e-05
Adipose	CTSG	age	0.352424	7.3189e-08	1.09455e-05
Adipose	HLA.DMB	age	0.352133	7.51493e-08	1.09696e-05
Adipose	M160	age	0.352196	7.47185e-08	1.09696e-05
Adipose	WDR40A	age	0.352101	7.53693e-08	1.09696e-05
Adipose	CA1	age	0.351456	7.98987e-08	1.15259e-05
Adipose	GAS7	age	0.351172	8.19778e-08	1.16202e-05
Adipose	SLA	age	0.351255	8.13663e-08	1.16202e-05
Adipose	DPEP2	age	0.35043	8.76581e-08	1.23182e-05
Adipose	TTLL7	age	-0.348725	1.02182e-07	1.42364e-05
Adipose	ARHGAP30	age	0.347936	1.09651e-07	1.47721e-05
Adipose	IMMP2L	age	-0.348087	1.08184e-07	1.47721e-05
Adipose	KYNU	age	0.347966	1.09363e-07	1.47721e-05
Adipose	SYK	age	0.348139	1.07685e-07	1.47721e-05
Adipose	RNF144	age	-0.347427	1.14758e-07	1.53334e-05
Adipose	GCHFR	age	-0.347315	1.15908e-07	1.53611e-05
Adipose	DOK2	age	0.346544	1.24141e-07	1.62098e-05
Adipose	OXT	age	-0.34653	1.24301e-07	1.62098e-05
Adipose	C3AR1	age	0.346224	1.27732e-07	1.62668e-05
Adipose	PRKCB1	age	0.346302	1.26845e-07	1.62668e-05
Adipose	SHMT1	age	-0.346311	1.26745e-07	1.62668e-05
Adipose	IGSF1	age	0.346055	1.29657e-07	1.63673e-05
Adipose	LOC158376	age	-0.345971	1.30633e-07	1.63673e-05
Adipose	TWIST1	age	-0.345893	1.31532e-07	1.63673e-05
Adipose	RNASE1	age	0.345378	1.37689e-07	1.70035e-05
Adipose	MOXD1	age	0.344992	1.42472e-07	1.7462e-05
Adipose	PPARGC1A	age	-0.344871	1.44001e-07	1.75176e-05
Adipose	PTPRE	age	0.344635	1.47039e-07	1.77547e-05
Adipose	ARHGAP9	age	0.344291	1.51576e-07	1.81679e-05
Adipose	LOC730415	age	0.343965	1.55994e-07	1.8561e-05
Adipose	SLC9A9	age	0.343782	1.58536e-07	1.87268e-05
Adipose	AGTRAP	age	0.343281	1.65682e-07	1.94301e-05
Adipose	CD37	age	0.342598	1.75928e-07	2.04844e-05
Adipose	PTPN6	age	0.342334	1.80041e-07	2.08145e-05
Adipose	FCGR2B	age	0.342069	1.84263e-07	2.11526e-05
Adipose	BEST1	age	0.341757	1.89371e-07	2.1587e-05
Adipose	RNASE6	age	0.341439	1.94709e-07	2.20413e-05
Adipose	CD33	age	0.340768	2.06451e-07	2.32094e-05
Adipose	GMCL1	age	-0.339517	2.30178e-07	2.56995e-05
Adipose	ADAM8	age	0.338775	2.45482e-07	2.72218e-05
Adipose	FUCA1	age	0.338468	2.52086e-07	2.77653e-05
Adipose	LOC643384	age	0.338264	2.56559e-07	2.80682e-05
Adipose	ZNF518B	age	-0.337916	2.64385e-07	2.87316e-05
Adipose	C7orf55	age	-0.337748	2.68255e-07	2.89592e-05
Adipose	TPSAB1	age	0.337467	2.74827e-07	2.94733e-05
Adipose	FOLR2	age	0.337386	2.76768e-07	2.94876e-05
Adipose	LOC339192	age	0.336985	2.86483e-07	3.03245e-05
Adipose	IDH2	age	-0.33667	2.94338e-07	3.09549e-05
Adipose	NCF1	age	0.336166	3.07343e-07	3.21154e-05
Adipose	PCCA	age	-0.335801	3.17132e-07	3.29272e-05
Adipose	C19orf22	age	0.335414	3.27811e-07	3.38206e-05
Adipose	AP1G2	age	0.33514	3.35567e-07	3.4403e-05
Adipose	LRRN4CL	age	0.334979	3.40221e-07	3.46621e-05
Adipose	LPIN1	age	-0.334767	3.46446e-07	3.50771e-05
Adipose	CPA3	age	0.334583	3.51927e-07	3.54121e-05
Adipose	FOXJ3	age	-0.334185	3.64054e-07	3.64076e-05
Adipose	ACO1	age	-0.333992	3.70082e-07	3.67848e-05
Adipose	SASH3	age	0.333309	3.92231e-07	3.875e-05
Adipose	C10orf59	age	-0.332858	4.07505e-07	4.00165e-05
Adipose	TAGLN2	age	0.332715	4.12469e-07	4.02614e-05
Adipose	IRS1	age	-0.332223	4.3001e-07	4.17238e-05
Adipose	GLIPR1	age	0.331964	4.39531e-07	4.23953e-05
Adipose	CLEC4A	age	0.331791	4.46019e-07	4.27239e-05
Adipose	DOCK2	age	0.331734	4.4818e-07	4.27239e-05
Adipose	LOC100129902	age	-0.33069	4.894e-07	4.61636e-05
Adipose	LY96	age	0.330677	4.89927e-07	4.61636e-05
Adipose	TPSB2	age	0.329556	5.38284e-07	5.04286e-05
Adipose	AMICA1	age	0.329232	5.53066e-07	5.12246e-05
Adipose	PEG3	age	-0.329262	5.51704e-07	5.12246e-05
Adipose	CA3	age	-0.328848	5.71122e-07	5.22501e-05
Adipose	CD86	age	0.328793	5.73754e-07	5.22501e-05
Adipose	TPP1	age	0.328906	5.68369e-07	5.22501e-05
Adipose	C2	age	0.328723	5.77122e-07	5.22648e-05
Adipose	LOC731954	age	-0.327844	6.21044e-07	5.55874e-05
Adipose	RHOG	age	0.327917	6.1726e-07	5.55874e-05
Adipose	SLC16A7	age	-0.327786	6.24041e-07	5.55874e-05
Adipose	CD48	age	0.327711	6.27923e-07	5.56292e-05
Adipose	ATP6V0C	age	0.327144	6.58268e-07	5.78932e-05
Adipose	RABGGTB	age	-0.327101	6.60582e-07	5.78932e-05
Adipose	C1orf162	age	0.326929	6.70101e-07	5.84135e-05
Adipose	NCKAP1L	age	0.32652	6.93232e-07	6.01083e-05
Adipose	ARRB2	age	0.32625	7.08922e-07	6.11436e-05
Adipose	ZNF573	age	-0.326108	7.1729e-07	6.15397e-05
Adipose	CX3CR1	age	0.325929	7.27991e-07	6.16106e-05
Adipose	FBLN5	age	0.32595	7.26754e-07	6.16106e-05
Adipose	GNAI1	age	-0.325808	7.35289e-07	6.16106e-05
Adipose	PARVG	age	0.32578	7.37015e-07	6.16106e-05
Adipose	PKD1L2	age	-0.325837	7.33568e-07	6.16106e-05
Adipose	CTNNAL1	age	-0.325545	7.51475e-07	6.24989e-05
Adipose	CD68	age	0.325345	7.63994e-07	6.27001e-05
Adipose	LILRB2	age	0.325415	7.59555e-07	6.27001e-05
Adipose	ST3GAL6	age	-0.325322	7.65433e-07	6.27001e-05
Adipose	ITGB2	age	0.325166	7.75362e-07	6.28814e-05
Adipose	RFTN1	age	-0.325201	7.73125e-07	6.28814e-05
Adipose	POLR1E	age	-0.324708	8.05191e-07	6.49774e-05
Adipose	RIMKLB	age	-0.324309	8.32038e-07	6.68131e-05
Adipose	FPR3	age	0.323955	8.56606e-07	6.84487e-05
Adipose	ACACB	age	-0.323866	8.62885e-07	6.86141e-05
Adipose	ADAP2	age	0.323579	8.83436e-07	6.99072e-05
Adipose	C9orf89	age	0.323381	8.97927e-07	7.07107e-05
Adipose	FXYD5	age	0.323092	9.19442e-07	7.20569e-05
Adipose	RNF144A	age	-0.322947	9.30426e-07	7.25688e-05
Adipose	HADH	age	-0.32282	9.40124e-07	7.2976e-05
Adipose	EIF2A	age	-0.322389	9.73816e-07	7.5233e-05
Adipose	LTBP2	age	0.322284	9.8225e-07	7.55267e-05
Adipose	MAST3	age	0.321581	1.04012e-06	7.96007e-05
Adipose	C1orf51	age	-0.321181	1.0746e-06	8.18552e-05
Adipose	LOC606724	age	0.320693	1.11801e-06	8.47661e-05
Adipose	GZMA	age	0.320549	1.13115e-06	8.53652e-05
Adipose	COX7C	age	-0.32038	1.14681e-06	8.61483e-05
Adipose	GMIP	age	0.320147	1.16867e-06	8.73873e-05
Adipose	LPHN2	age	-0.319781	1.20374e-06	8.91913e-05
Adipose	SLC36A1	age	0.319806	1.20136e-06	8.91913e-05
Adipose	SH2B3	age	0.31951	1.23043e-06	9.07569e-05
Adipose	GNA15	age	0.319195	1.26216e-06	9.15695e-05
Adipose	KLF15	age	-0.319178	1.26392e-06	9.15695e-05
Adipose	OSBPL1A	age	-0.319183	1.26341e-06	9.15695e-05
Adipose	STAB1	age	0.319311	1.25038e-06	9.15695e-05
Adipose	EBI2	age	0.319004	1.28179e-06	9.19471e-05
Adipose	ECHDC2	age	-0.318974	1.28484e-06	9.19471e-05
Adipose	XPNPEP2	age	0.318963	1.28605e-06	9.19471e-05
Adipose	LOC730167	age	-0.318888	1.29386e-06	9.21014e-05
Adipose	HSPA7	age	0.318736	1.30973e-06	9.28256e-05
Adipose	BCL2L1	age	0.318557	1.32875e-06	9.37664e-05
Adipose	LAPTM5	age	0.318097	1.3789e-06	9.68855e-05
Adipose	SLC4A4	age	-0.317919	1.39876e-06	9.7859e-05
Adipose	SLCO2B1	age	0.316403	1.57951e-06	0.000110033
Adipose	SLC45A3	age	0.31573	1.66671e-06	0.000115613
Adipose	FAT3	age	-0.31563	1.68006e-06	0.000116045
Adipose	OSBP2	age	0.315508	1.69643e-06	0.000116655
Adipose	SESN3	age	0.315458	1.70321e-06	0.000116655
Adipose	VCAN	age	0.315277	1.72788e-06	0.00011785
Adipose	MFAP5	age	0.315222	1.73547e-06	0.000117875
Adipose	ADIPOR1	age	0.315032	1.76192e-06	0.000119123
Adipose	FHOD3	age	-0.314985	1.76847e-06	0.000119123
Adipose	ALOX5	age	0.314836	1.78962e-06	0.000120052
Adipose	OSCAR	age	0.314001	1.9122e-06	0.000127227
Adipose	PDCD2	age	-0.314005	1.91161e-06	0.000127227
Adipose	LEPREL1	age	-0.313822	1.9395e-06	0.000128417
Adipose	USP30	age	-0.313781	1.94582e-06	0.000128417
Adipose	XLKD1	age	0.313512	1.98769e-06	0.000130651
Adipose	C5AR1	age	0.313288	2.02321e-06	0.000131921
Adipose	LNX2	age	-0.31332	2.01797e-06	0.000131921
Adipose	GADD45G	age	-0.312793	2.10371e-06	0.00013635
Adipose	ZNF256	age	-0.312768	2.10786e-06	0.00013635
Adipose	PSCDBP	age	0.31232	2.18362e-06	0.000140692
Adipose	PTGER4	age	0.311971	2.24444e-06	0.000144042
Adipose	C1QC	age	0.311545	2.32092e-06	0.000147786
Adipose	PID1	age	0.311553	2.3194e-06	0.000147786
Adipose	C1orf50	age	-0.311326	2.36116e-06	0.000148204
Adipose	LOC729768	age	-0.311311	2.36384e-06	0.000148204
Adipose	MRPS22	age	-0.311379	2.35139e-06	0.000148204
Adipose	NKG7	age	0.311329	2.36064e-06	0.000148204
Adipose	LPXN	age	0.311226	2.37966e-06	0.000148624
Adipose	AHSP	age	0.311141	2.39559e-06	0.000149047
Adipose	LOC652751	age	0.310672	2.48538e-06	0.000154046
Adipose	SLC16A3	age	0.310588	2.50176e-06	0.000154474
Adipose	RGS17	age	-0.3103	2.55863e-06	0.000157389
Adipose	MYO1G	age	0.310092	2.60053e-06	0.000159366
Adipose	ELP2	age	-0.30966	2.68969e-06	0.000162991
Adipose	TBC1D10C	age	0.309706	2.68003e-06	0.000162991
Adipose	VEGFA	age	-0.309723	2.67654e-06	0.000162991
Adipose	C8orf34	age	-0.309586	2.70536e-06	0.000163333
Adipose	KATNAL1	age	-0.309146	2.79963e-06	0.000168401
Adipose	CRYBG3	age	-0.308974	2.83742e-06	0.000170047
Adipose	CXorf57	age	0.308771	2.88254e-06	0.000172118
Adipose	DIAPH1	age	0.308628	2.91472e-06	0.000173405
Adipose	MAP2K3	age	0.308373	2.97305e-06	0.000176231
Adipose	CCDC109B	age	0.307918	3.07989e-06	0.000181903
Adipose	MARCKS	age	0.307594	3.15817e-06	0.000185853
Adipose	M6PRBP1	age	0.307487	3.18422e-06	0.000186712
Adipose	TMEM119	age	0.307102	3.28048e-06	0.000191667
Adipose	CD209	age	0.306972	3.3136e-06	0.000192911
Adipose	CD97	age	0.306908	3.33e-06	0.000193176
Adipose	APIP	age	-0.30679	3.36043e-06	0.000194249
Adipose	ADNP2	age	-0.306737	3.37429e-06	0.000194362
Adipose	MIAT	age	0.306619	3.40511e-06	0.000195446
Adipose	BCL3	age	0.306549	3.42355e-06	0.000195815
Adipose	VPS35	age	-0.306406	3.4616e-06	0.000197299
Adipose	SLC2A4RG	age	-0.306249	3.50366e-06	0.000199
Adipose	CTSS	age	0.305804	3.62563e-06	0.00020506
Adipose	MGST2	age	-0.305723	3.64832e-06	0.00020506
Adipose	NRIP1	age	-0.305679	3.66066e-06	0.00020506
Adipose	VSIG4	age	0.305762	3.63727e-06	0.00020506
Adipose	RASGRP1	age	0.305616	3.67853e-06	0.000205355
Adipose	RBM38	age	0.305491	3.71388e-06	0.000206244
Adipose	SIK2	age	-0.305471	3.71975e-06	0.000206244
Adipose	DNAJB9	age	-0.305426	3.73263e-06	0.000206256
Adipose	CSF1R	age	0.304887	3.89009e-06	0.000214231
Adipose	CYBB	age	0.304557	3.98971e-06	0.000218242
Adipose	DOCK8	age	0.304576	3.98377e-06	0.000218242
Adipose	NPC2	age	0.304383	4.043e-06	0.000219683
Adipose	TMEM100	age	-0.304389	4.04111e-06	0.000219683
Adipose	CFP	age	0.303987	4.16717e-06	0.000225678
Adipose	PRDX6	age	-0.303795	4.229e-06	0.000228268
Adipose	RAD51C	age	-0.303518	4.31925e-06	0.00023237
Adipose	TIMP1	age	0.303444	4.34348e-06	0.000232905
Adipose	ATP8B4	age	-0.303388	4.36229e-06	0.000233146
Adipose	ZYX	age	0.303284	4.39698e-06	0.000234232
Adipose	NTAN1	age	0.303192	4.4278e-06	0.000235106
Adipose	EHBP1L1	age	0.303131	4.44846e-06	0.000235436
Adipose	C1QB	age	0.303009	4.49006e-06	0.000236105
Adipose	IFI27L2	age	0.303014	4.48817e-06	0.000236105
Adipose	DNM1	age	0.302929	4.5173e-06	0.000236774
Adipose	ACAT1	age	-0.302776	4.57013e-06	0.000238775
Adipose	LOC728739	age	-0.302448	4.68566e-06	0.000244028
Adipose	UNC93B1	age	0.302358	4.7176e-06	0.00024491
Adipose	L2HGDH	age	-0.302196	4.77588e-06	0.000246366
Adipose	TSKU	age	-0.302237	4.761e-06	0.000246366
Adipose	ZSCAN2	age	-0.301747	4.94129e-06	0.000254095
Adipose	LGTN	age	-0.301521	5.02667e-06	0.000257672
Adipose	MYH10	age	-0.301366	5.08578e-06	0.000259885
Adipose	MBOAT7	age	0.301297	5.11258e-06	0.000260438
Adipose	MAMDC2	age	0.300871	5.27974e-06	0.000268116
Adipose	CKLF	age	0.300791	5.31174e-06	0.000268903
Adipose	AVP	age	-0.300524	5.41997e-06	0.000273532
Adipose	IGLL1	age	0.30034	5.49567e-06	0.000276496
Adipose	LENG1	age	-0.300225	5.54328e-06	0.000278034
Adipose	PLEK	age	0.300126	5.58474e-06	0.000279254
Adipose	GFRA2	age	0.299771	5.73601e-06	0.000285677
Adipose	LOC643680	age	0.299743	5.74825e-06	0.000285677
Adipose	FBXL20	age	-0.299133	6.01736e-06	0.000298143
Adipose	FAM46C	age	0.298811	6.16458e-06	0.000303933
Adipose	ISOC1	age	-0.298796	6.17151e-06	0.000303933
Adipose	DNAJC17	age	-0.298706	6.21302e-06	0.000305056
Adipose	ECHDC3	age	-0.298445	6.336e-06	0.000310159
Adipose	ADCY7	age	0.298385	6.36425e-06	0.00031061
Adipose	MAP4K1	age	0.298231	6.43823e-06	0.000313282
Adipose	HAVCR2	age	0.297992	6.55399e-06	0.000317966
Adipose	PTPN4	age	-0.297818	6.63997e-06	0.000321182
Adipose	TSPAN3	age	-0.297716	6.6903e-06	0.000322658
Adipose	ISLR	age	0.297396	6.85197e-06	0.000329234
Adipose	PTGIS	age	0.297367	6.86703e-06	0.000329234
Adipose	DDIT4	age	-0.297195	6.95547e-06	0.000331524
Adipose	TMEM19	age	0.297218	6.94367e-06	0.000331524
Adipose	TCIRG1	age	0.297075	7.01793e-06	0.000333525
Adipose	LOC650152	age	0.296711	7.21061e-06	0.000341686
Adipose	CDH23	age	-0.296646	7.24555e-06	0.000342347
Adipose	ACSS2	age	-0.296491	7.32953e-06	0.000345314
Adipose	ARHGAP27	age	0.296333	7.41565e-06	0.000347363
Adipose	C8orf4	age	-0.296337	7.41381e-06	0.000347363
Adipose	NLRP3	age	0.296205	7.48666e-06	0.000349685
Adipose	C2orf49	age	-0.296093	7.54928e-06	0.000351602
Adipose	CCL13	age	0.29582	7.70326e-06	0.000357752
Adipose	CDC25B	age	0.295749	7.74397e-06	0.000358621
Adipose	STX17	age	-0.295665	7.79258e-06	0.00035985
Adipose	TCEB3	age	-0.295175	8.08009e-06	0.000372072
Adipose	NDRG4	age	-0.294841	8.28197e-06	0.000380294
Adipose	MRPL39	age	-0.293884	8.88725e-06	0.000406941
Adipose	GSDMB	age	-0.29377	8.96204e-06	0.000409216
Adipose	CORO7	age	0.293407	9.20428e-06	0.000417286
Adipose	IGJ	age	0.293361	9.23513e-06	0.000417286
Adipose	LOC100131164	age	0.293352	9.24117e-06	0.000417286
Adipose	MS4A4A	age	0.293372	9.22798e-06	0.000417286
Adipose	C19orf2	age	-0.293181	9.35801e-06	0.00042056
Adipose	C1QA	age	0.29317	9.36526e-06	0.00042056
Adipose	MYD88	age	0.293127	9.3951e-06	0.00042074
Adipose	EIF2C3	age	-0.292906	9.54834e-06	0.000426432
Adipose	LOC651697	age	-0.292657	9.72452e-06	0.000433113
Adipose	FAM65C	age	0.292535	9.81117e-06	0.000435323
Adipose	PSCD1	age	0.292513	9.82755e-06	0.000435323
Adipose	GPD1L	age	-0.292307	9.97652e-06	0.000440724
Adipose	FANCE	age	-0.292226	1.00355e-05	0.000442131
Adipose	SLC16A14	age	-0.291955	1.02364e-05	0.000449766
Adipose	PBX1	age	-0.291796	1.03563e-05	0.000452595
Adipose	SEMA4D	age	0.291805	1.03491e-05	0.000452595
Adipose	CBLN1	age	-0.291141	1.08622e-05	0.00047217
Adipose	PNPLA6	age	0.291161	1.08463e-05	0.00047217
Adipose	CAPZB	age	0.290397	1.14661e-05	0.000495587
Adipose	LOC100133895	age	-0.290402	1.1462e-05	0.000495587
Adipose	LOC729680	age	0.290366	1.14921e-05	0.000495587
Adipose	PCCB	age	-0.29026	1.15805e-05	0.000498083
Adipose	TULP3	age	-0.290159	1.16658e-05	0.000500432
Adipose	LOC649923	age	0.289993	1.18072e-05	0.00050517
Adipose	C1orf186	age	0.289903	1.18841e-05	0.000507126
Adipose	PPP1R16A	age	-0.289637	1.21155e-05	0.000515651
Adipose	VAMP8	age	0.289305	1.24099e-05	0.000526805
Adipose	ARHGEF16	age	-0.289024	1.26642e-05	0.000532763
Adipose	CTSB	age	0.289006	1.26809e-05	0.000532763
Adipose	MYO1F	age	0.289093	1.26018e-05	0.000532763
Adipose	TLR8	age	0.289026	1.26631e-05	0.000532763
Adipose	LRRC33	age	0.288862	1.28134e-05	0.000536946
Adipose	HEMGN	age	0.288532	1.31223e-05	0.000548478
Adipose	MRPS33	age	-0.288371	1.32751e-05	0.000553446
Adipose	HMGCS1	age	-0.288333	1.33118e-05	0.000553561
Adipose	SHKBP1	age	0.288277	1.33658e-05	0.00055439
Adipose	ALAS2	age	0.288138	1.35002e-05	0.000555723
Adipose	MS4A2	age	0.288151	1.34877e-05	0.000555723
Adipose	WISP2	age	0.288168	1.34705e-05	0.000555723
Adipose	PKDCC	age	-0.287849	1.37838e-05	0.000565881
Adipose	SLC25A39	age	0.287816	1.38164e-05	0.000565881
Adipose	PTPRF	age	-0.287638	1.39941e-05	0.000571725
Adipose	PTPRO	age	0.287477	1.41565e-05	0.000576914
Adipose	CLEC7A	age	0.28737	1.42666e-05	0.000579948
Adipose	DDX50	age	-0.287151	1.44925e-05	0.000587448
Adipose	ORMDL3	age	-0.287121	1.45231e-05	0.000587448
Adipose	CD300C	age	0.287052	1.45957e-05	0.00058892
Adipose	EMP3	age	0.286818	1.48425e-05	0.000597069
Adipose	TRAPPC1	age	0.286791	1.48709e-05	0.000597069
Adipose	CRIP1	age	0.286694	1.49742e-05	0.000599741
Adipose	ITK	age	0.286639	1.50339e-05	0.000600656
Adipose	CTH	age	-0.286518	1.51642e-05	0.000602907
Adipose	SRGN	age	0.28654	1.51407e-05	0.000602907
Adipose	C7orf30	age	-0.286317	1.5384e-05	0.000610158
Adipose	NSDHL	age	-0.286151	1.55672e-05	0.000615925
Adipose	EEF1D	age	-0.286039	1.56919e-05	0.000616959
Adipose	IQSEC3	age	-0.286063	1.56658e-05	0.000616959
Adipose	RHOU	age	-0.286026	1.57069e-05	0.000616959
Adipose	PCNX	age	-0.285972	1.57675e-05	0.00061785
Adipose	KIAA1429	age	-0.285889	1.5861e-05	0.000620023
Adipose	IFIT1L	age	0.285843	1.59139e-05	0.000620604
Adipose	LAT	age	0.285707	1.6068e-05	0.000623629
Adipose	PCSK5	age	-0.285729	1.60438e-05	0.000623629
Adipose	TTYH3	age	0.285532	1.62705e-05	0.000629988
Adipose	NCF1C	age	0.285288	1.65551e-05	0.000639492
Adipose	USP13	age	-0.28513	1.67422e-05	0.00064519
Adipose	MYL4	age	0.28493	1.69829e-05	0.000652922
Adipose	DCI	age	-0.284817	1.71191e-05	0.000656606
Adipose	TBX15	age	-0.284651	1.73231e-05	0.000662873
Adipose	LYN	age	0.284441	1.75835e-05	0.000669693
Adipose	PON3	age	-0.284453	1.75675e-05	0.000669693
Adipose	FZD1	age	0.283939	1.82199e-05	0.000692313
Adipose	SMAD3	age	0.283874	1.83047e-05	0.000693919
Adipose	ACSS3	age	-0.28376	1.84523e-05	0.000697891
Adipose	MYO9B	age	0.283686	1.85491e-05	0.000699928
Adipose	FGD3	age	0.283513	1.87774e-05	0.000705387
Adipose	PRF1	age	0.283511	1.87803e-05	0.000705387
Adipose	ZMYND15	age	0.282797	1.97513e-05	0.000740151
Adipose	FGR	age	0.282751	1.98164e-05	0.00074089
Adipose	BCAT1	age	0.282694	1.98958e-05	0.000742155
Adipose	FAM7A1	age	-0.28254	2.01129e-05	0.000748541
Adipose	LOC647506	age	0.282394	2.03211e-05	0.000754002
Adipose	YPEL5	age	-0.282372	2.03522e-05	0.000754002
Adipose	C3orf62	age	0.281936	2.09867e-05	0.000775746
Adipose	PML	age	-0.281449	2.17168e-05	0.000800919
Adipose	SKAP1	age	0.281125	2.22152e-05	0.000817447
Adipose	LYL1	age	0.281049	2.2334e-05	0.00081918
Adipose	VWA5A	age	0.281031	2.23627e-05	0.00081918
Adipose	DOCK7	age	-0.280944	2.2499e-05	0.000821908
Adipose	MFAP4	age	0.280887	2.25885e-05	0.000821908
Adipose	SLC25A37	age	0.280897	2.25735e-05	0.000821908
Adipose	LOC100133866	age	0.280664	2.29445e-05	0.000833004
Adipose	IGLL3	age	0.280522	2.3174e-05	0.000839466
Adipose	C22orf9	age	0.279494	2.48962e-05	0.000890707
Adipose	C5orf23	age	0.279553	2.47952e-05	0.000890707
Adipose	CD300A	age	0.27954	2.48163e-05	0.000890707
Adipose	FCER1A	age	0.279636	2.46515e-05	0.000890707
Adipose	HRSP12	age	-0.279483	2.49164e-05	0.000890707
Adipose	SLC7A5	age	0.279536	2.4824e-05	0.000890707
Adipose	THYN1	age	-0.279276	2.52777e-05	0.000901644
Adipose	VENTX	age	0.27919	2.54287e-05	0.000905049
Adipose	ELL2	age	-0.279144	2.55104e-05	0.00090598
Adipose	FCN1	age	0.278819	2.60935e-05	0.000923062
Adipose	LOC648294	age	-0.278813	2.61046e-05	0.000923062
Adipose	GATM	age	0.278639	2.64209e-05	0.000932223
Adipose	MTRF1L	age	-0.278579	2.65322e-05	0.00093413
Adipose	GAPT	age	0.278263	2.71196e-05	0.000952753
Adipose	LOC642113	age	0.278191	2.72558e-05	0.000953035
Adipose	NDUFS4	age	-0.278166	2.73031e-05	0.000953035
Adipose	S1PR4	age	0.278218	2.72034e-05	0.000953035
Adipose	SC5DL	age	-0.278013	2.75926e-05	0.000961085
Adipose	ANK2	age	-0.277735	2.81296e-05	0.0009777
Adipose	ALPL	age	0.277658	2.82793e-05	0.000979818
Adipose	CFB	age	0.277642	2.83108e-05	0.000979818
Adipose	COX10	age	-0.277537	2.85161e-05	0.000984832
Adipose	HLA.DRB3	age	0.277392	2.88045e-05	0.00099269
Adipose	KIT	age	0.277233	2.91225e-05	0.000999422
Adipose	S100A11	age	0.27725	2.9089e-05	0.000999422
Adipose	LGI2	age	0.277124	2.93423e-05	0.00100274
Adipose	RARA	age	0.277129	2.93311e-05	0.00100274
Adipose	RNF217	age	-0.277092	2.94065e-05	0.00100284
Adipose	CALCRL	age	-0.277019	2.95546e-05	0.00100384
Adipose	PTPLA	age	-0.277017	2.95592e-05	0.00100384
Adipose	DNASE1L1	age	0.276832	2.99389e-05	0.00101462
Adipose	RGS19	age	0.276727	3.01564e-05	0.00101972
Adipose	SRPX	age	-0.276699	3.02142e-05	0.00101972
Adipose	ZNF385B	age	0.276651	3.03139e-05	0.00102097
Adipose	IL4R	age	0.276241	3.1182e-05	0.00104804
Adipose	LGR4	age	-0.276068	3.15561e-05	0.00105127
Adipose	LOC731486	age	0.276052	3.1591e-05	0.00105127
Adipose	PMPCB	age	-0.276158	3.13601e-05	0.00105127
Adipose	PXMP2	age	-0.27608	3.15283e-05	0.00105127
Adipose	RNASET2	age	0.276047	3.16007e-05	0.00105127
Adipose	MLLT11	age	0.275971	3.17665e-05	0.00105463
Adipose	BCL6	age	-0.275884	3.19575e-05	0.00105882
Adipose	C19orf59	age	0.27563	3.25184e-05	0.0010719
Adipose	CHCHD4	age	-0.275642	3.24924e-05	0.0010719
Adipose	LOC100133390	age	-0.275616	3.25494e-05	0.0010719
Adipose	CMTM3	age	0.275522	3.27611e-05	0.00107669
Adipose	GNL2	age	-0.275432	3.2964e-05	0.00108118
Adipose	LOC654103	age	0.27536	3.31264e-05	0.00108433
Adipose	CALML4	age	0.275293	3.32795e-05	0.0010851
Adipose	DAPK2	age	-0.275291	3.32833e-05	0.0010851
Adipose	ADAMTSL2	age	0.275232	3.34192e-05	0.00108736
Adipose	SRPX2	age	0.275018	3.39113e-05	0.00110117
Adipose	DUSP4	age	-0.274939	3.40962e-05	0.00110498
Adipose	KRT1	age	0.274817	3.43814e-05	0.00111056
Adipose	TMEM163	age	-0.274807	3.44049e-05	0.00111056
Adipose	NR3C1	age	-0.274755	3.45281e-05	0.00111234
Adipose	ITGAL	age	0.274634	3.4814e-05	0.00111933
Adipose	ANXA1	age	0.274174	3.59255e-05	0.0011528
Adipose	MERTK	age	0.273991	3.63764e-05	0.00116041
Adipose	TACC3	age	0.273993	3.63709e-05	0.00116041
Adipose	TFIP11	age	0.274029	3.62828e-05	0.00116041
Adipose	C6orf192	age	0.273951	3.64744e-05	0.00116127
Adipose	SLC4A1	age	0.273839	3.67546e-05	0.00116791
Adipose	GCDH	age	-0.273718	3.70592e-05	0.0011753
Adipose	ZNF275	age	-0.273663	3.71969e-05	0.00117737
Adipose	CYTH1	age	0.27358	3.74101e-05	0.00118183
Adipose	CPXM1	age	-0.273433	3.77855e-05	0.00119138
Adipose	HBM	age	0.273176	3.84511e-05	0.00121002
Adipose	CFL1	age	0.273137	3.85529e-05	0.00121089
Adipose	PLTP	age	0.273002	3.89083e-05	0.0012197
Adipose	C12orf45	age	-0.27297	3.89921e-05	0.00121998
Adipose	PFKFB4	age	0.272876	3.92431e-05	0.00122548
Adipose	MUT	age	-0.27279	3.94717e-05	0.00122792
Adipose	RAB32	age	0.272817	3.93988e-05	0.00122792
Adipose	POTEF	age	0.272675	3.97811e-05	0.00123518
Adipose	CCL18	age	0.272642	3.98712e-05	0.00123563
Adipose	ABCC4	age	0.272543	4.0138e-05	0.00123684
Adipose	C19orf36	age	-0.272567	4.00746e-05	0.00123684
Adipose	ZNF415	age	-0.272565	4.00791e-05	0.00123684
Adipose	RICH2	age	-0.272471	4.03366e-05	0.00124062
Adipose	ADAMTSL3	age	-0.272347	4.06769e-05	0.00124638
Adipose	MTMR11	age	0.272362	4.0634e-05	0.00124638
Adipose	C1S	age	0.2723	4.08057e-05	0.00124798
Adipose	ARIH1	age	-0.272014	4.16026e-05	0.001262
Adipose	GUK1	age	0.272101	4.13576e-05	0.001262
Adipose	HYI	age	-0.272006	4.16245e-05	0.001262
Adipose	MPEG1	age	0.271997	4.16511e-05	0.001262
Adipose	S100A9	age	0.272069	4.1448e-05	0.001262
Adipose	LOC440160	age	0.271926	4.1852e-05	0.00126573
Adipose	HLA.DPA1	age	0.271837	4.21045e-05	0.00127101
Adipose	SH2D1A	age	0.271758	4.23281e-05	0.0012754
Adipose	HPSE	age	0.271586	4.28254e-05	0.00128563
Adipose	TMEM173	age	0.271613	4.27467e-05	0.00128563
Adipose	GPR137B	age	0.271458	4.31951e-05	0.00129434
Adipose	BCL11B	age	0.271248	4.38119e-05	0.00131042
Adipose	NT5E	age	0.271186	4.39962e-05	0.00131352
Adipose	SNCG	age	0.271107	4.42293e-05	0.00131807
Adipose	CD3D	age	0.27095	4.47024e-05	0.00132973
Adipose	CAMK2D	age	-0.270813	4.5116e-05	0.00133716
Adipose	HMOX1	age	0.270825	4.50806e-05	0.00133716
Adipose	ALDH1A3	age	0.270572	4.58545e-05	0.00135658
Adipose	PCBD1	age	-0.270497	4.60848e-05	0.00136092
Adipose	CD28	age	0.270324	4.66236e-05	0.00136753
Adipose	MID2	age	-0.270316	4.66497e-05	0.00136753
Adipose	NDUFA8	age	-0.270393	4.64081e-05	0.00136753
Adipose	SP140L	age	0.270315	4.66532e-05	0.00136753
Adipose	TRIM44	age	-0.270291	4.67282e-05	0.00136753
Adipose	TST	age	-0.270205	4.69995e-05	0.00137301
Adipose	GTF2E2	age	-0.270097	4.73411e-05	0.00138051
Adipose	BAALC	age	-0.270039	4.75252e-05	0.00138341
Adipose	ANGPTL5	age	0.2699	4.79705e-05	0.00138903
Adipose	CLCF1	age	0.269935	4.78579e-05	0.00138903
Adipose	SH3BGRL3	age	0.269899	4.79741e-05	0.00138903
Adipose	STGC3	age	-0.26929	4.99714e-05	0.0014443
Adipose	ARHGDIB	age	0.269193	5.02978e-05	0.00145116
Adipose	DBNDD2	age	0.269078	5.06864e-05	0.00145979
Adipose	GZMK	age	0.269028	5.08544e-05	0.00146204
Adipose	CACYBP	age	-0.268894	5.13118e-05	0.00147088
Adipose	UBE3A	age	-0.268886	5.13423e-05	0.00147088
Adipose	NOD2	age	0.268796	5.16503e-05	0.00147452
Adipose	TMEM71	age	0.268811	5.16004e-05	0.00147452
Adipose	GNAI2	age	0.268725	5.18944e-05	0.0014789
Adipose	LYVE1	age	0.268679	5.20565e-05	0.00148093
Adipose	CD55	age	0.268459	5.28269e-05	0.00150023
Adipose	ABCC2	age	0.268399	5.3037e-05	0.00150357
Adipose	ETV5	age	0.26822	5.36737e-05	0.00151898
Adipose	MVP	age	0.268128	5.40028e-05	0.00152565
Adipose	DDT	age	-0.268052	5.42775e-05	0.00152958
Adipose	TMED9	age	0.268038	5.43297e-05	0.00152958
Adipose	FAM102B	age	0.267789	5.52379e-05	0.0015498
Adipose	PHF3	age	-0.267799	5.52012e-05	0.0015498
Adipose	GZMH	age	0.267593	5.59615e-05	0.0015674
Adipose	LOC399748	age	0.267531	5.61936e-05	0.00157121
Adipose	ATP6V0B	age	0.267352	5.68639e-05	0.00158451
Adipose	SLC43A3	age	0.267361	5.68303e-05	0.00158451
Adipose	CDA	age	0.267202	5.74335e-05	0.00159765
Adipose	PABPC4L	age	-0.26706	5.79784e-05	0.00161006
Adipose	LOC283392	age	-0.26687	5.87119e-05	0.00162766
Adipose	CSF3R	age	0.2668	5.89852e-05	0.00163246
Adipose	TLE1	age	-0.26672	5.93011e-05	0.00163842
Adipose	WDR22	age	-0.266534	6.00371e-05	0.00165595
Adipose	LOC642477	age	0.266386	6.06253e-05	0.00166935
Adipose	LOC131873	age	-0.266316	6.09091e-05	0.00167433
Adipose	KIAA0922	age	-0.266272	6.10863e-05	0.00167638
Adipose	ANTXR2	age	-0.266173	6.14873e-05	0.001681
Adipose	CKB	age	-0.266154	6.15642e-05	0.001681
Adipose	PSTPIP1	age	0.266168	6.15054e-05	0.001681
Adipose	STBD1	age	-0.265979	6.22808e-05	0.00169772
Adipose	LOC100132091	age	-0.265548	6.40773e-05	0.00174378
Adipose	LOC647450	age	0.265448	6.44991e-05	0.00175233
Adipose	MRPS5	age	-0.265418	6.46292e-05	0.00175295
Adipose	KIF21A	age	-0.265284	6.52024e-05	0.00176321
Adipose	RHOA	age	0.265279	6.52239e-05	0.00176321
Adipose	MPST	age	-0.265167	6.5708e-05	0.00177336
Adipose	ARPC1B	age	0.264996	6.64504e-05	0.00178891
Adipose	RAB3GAP2	age	-0.264984	6.65039e-05	0.00178891
Adipose	CSRP2BP	age	-0.264936	6.67134e-05	0.00178943
Adipose	NUAK2	age	0.264929	6.67427e-05	0.00178943
Adipose	C3	age	0.264824	6.72055e-05	0.00179888
Adipose	HEY1	age	-0.264582	6.82848e-05	0.00181149
Adipose	LMTK3	age	0.264544	6.84546e-05	0.00181149
Adipose	PPARG	age	-0.264546	6.84471e-05	0.00181149
Adipose	PPP2R5A	age	-0.264649	6.79861e-05	0.00181149
Adipose	SESN1	age	0.264624	6.8098e-05	0.00181149
Adipose	SLC19A3	age	-0.264596	6.822e-05	0.00181149
Adipose	TSPAN5	age	0.264615	6.81378e-05	0.00181149
Adipose	DECR1	age	-0.264493	6.86849e-05	0.00181464
Adipose	COTL1	age	0.264392	6.91402e-05	0.0018149
Adipose	FAM105A	age	0.264395	6.91301e-05	0.0018149
Adipose	PTAFR	age	0.264446	6.88959e-05	0.0018149
Adipose	RUNX1	age	0.26444	6.8926e-05	0.0018149
Adipose	GOLSYN	age	-0.264038	7.07652e-05	0.00184863
Adipose	LIX1L	age	-0.26404	7.07549e-05	0.00184863
Adipose	NINJ1	age	0.264059	7.06698e-05	0.00184863
Adipose	CNPY3	age	0.263834	7.17176e-05	0.00187051
Adipose	DEF6	age	0.263747	7.21261e-05	0.00187816
Adipose	G0S2	age	-0.263636	7.2653e-05	0.00188886
Adipose	GBA	age	0.263473	7.34341e-05	0.00190613
Adipose	ARPC5	age	0.263301	7.42662e-05	0.0019239
Adipose	CPD	age	-0.263245	7.45339e-05	0.0019239
Adipose	GPT2	age	-0.263248	7.45203e-05	0.0019239
Adipose	PHC3	age	-0.263234	7.45907e-05	0.0019239
Adipose	HLA.DRA	age	0.262936	7.60537e-05	0.00195679
Adipose	PDE8B	age	-0.262926	7.61062e-05	0.00195679
Adipose	VASN	age	0.262892	7.62748e-05	0.00195804
Adipose	GPR65	age	0.262785	7.68078e-05	0.00196862
Adipose	SIM1	age	-0.262707	7.72015e-05	0.00197561
Adipose	CD6	age	0.262583	7.78251e-05	0.00198844
Adipose	LGALS12	age	-0.262403	7.87466e-05	0.00200884
Adipose	PLCXD1	age	-0.262292	7.93188e-05	0.00202028
Adipose	GCA	age	0.262171	7.9944e-05	0.00202986
Adipose	IL7R	age	0.262175	7.99209e-05	0.00202986
Adipose	CD84	age	0.262029	8.06876e-05	0.00204555
Adipose	MRPS31	age	-0.261905	8.13406e-05	0.00205571
Adipose	RAB5C	age	0.261911	8.13083e-05	0.00205571
Adipose	ITGAX	age	0.26186	8.1576e-05	0.00205847
Adipose	PI16	age	0.261604	8.29454e-05	0.00208335
Adipose	RBP4	age	-0.261632	8.27958e-05	0.00208335
Adipose	RCL1	age	-0.261604	8.29424e-05	0.00208335
Adipose	C17orf58	age	0.261503	8.34919e-05	0.00209385
Adipose	CD163L1	age	0.261302	8.45891e-05	0.00211737
Adipose	TAF4	age	-0.261283	8.46897e-05	0.00211737
Adipose	LILRA2	age	0.261231	8.49741e-05	0.00212123
Adipose	PLOD1	age	-0.261165	8.53423e-05	0.00212716
Adipose	FIBIN	age	0.261128	8.55455e-05	0.00212897
Adipose	DHRS9	age	0.26104	8.60368e-05	0.00213596
Adipose	MAP3K8	age	0.260984	8.63502e-05	0.00213596
Adipose	RFFL	age	0.260985	8.6344e-05	0.00213596
Adipose	TLR7	age	0.260991	8.63098e-05	0.00213596
Adipose	NAT14	age	0.260957	8.64965e-05	0.00213633
Adipose	RUNX3	age	0.26091	8.67646e-05	0.00213971
Adipose	HDC	age	0.260802	8.73725e-05	0.00214843
Adipose	LOC727945	age	-0.2608	8.73819e-05	0.00214843
Adipose	C17orf60	age	0.260743	8.77063e-05	0.00215316
Adipose	LOC728453	age	-0.260578	8.86479e-05	0.00217301
Adipose	BNIP3	age	-0.260525	8.89511e-05	0.0021739
Adipose	NDUFS3	age	-0.260545	8.88361e-05	0.0021739
Adipose	CAP1	age	0.260395	8.97021e-05	0.0021857
Adipose	SUOX	age	-0.260395	8.96988e-05	0.0021857
Adipose	AQP9	age	0.260343	9.00054e-05	0.00218982
Adipose	CTSD	age	0.260109	9.13726e-05	0.00221977
Adipose	GLA	age	0.259984	9.2113e-05	0.0022311
Adipose	POLR3E	age	-0.259987	9.20931e-05	0.0022311
Adipose	CWC15	age	-0.259944	9.23511e-05	0.00223355
Adipose	SLC15A3	age	0.25987	9.27958e-05	0.00224098
Adipose	NFE2	age	0.259821	9.30855e-05	0.00224466
Adipose	ALDH3B1	age	0.25931	9.6199e-05	0.00231631
Adipose	TSHR	age	-0.259264	9.64849e-05	0.00231976
Adipose	INPP5D	age	0.259099	9.75181e-05	0.00234115
Adipose	ATXN1	age	-0.258982	9.82525e-05	0.00235531
Adipose	GNA14	age	-0.258621	0.000100555	0.00240697
Adipose	FCGR1A	age	0.258506	0.000101296	0.00242116
Adipose	GOLGA9P	age	-0.258406	0.000101948	0.00243317
Adipose	CYP1B1	age	0.258365	0.000102217	0.00243603
Adipose	ARHGAP25	age	0.258256	0.000102937	0.0024496
Adipose	LOC653879	age	0.257952	0.000104957	0.00249279
Adipose	TTC25	age	0.257937	0.000105058	0.00249279
Adipose	C19orf39	age	0.257852	0.000105631	0.00249567
Adipose	SMAP2	age	0.257851	0.000105638	0.00249567
Adipose	TESC	age	0.257896	0.000105338	0.00249567
Adipose	PITPNM1	age	0.257598	0.000107364	0.00253243
Adipose	SORL1	age	0.257577	0.000107505	0.00253243
Adipose	IL17D	age	0.257425	0.000108556	0.0025535
Adipose	KIAA1324L	age	-0.257382	0.000108849	0.00255671
Adipose	C1R	age	0.257237	0.000109862	0.00257554
Adipose	PLEKHG3	age	-0.257222	0.000109967	0.00257554
Adipose	LOC100133511	age	0.25714	0.00011055	0.00258547
Adipose	OSBPL3	age	0.257039	0.000111257	0.00259829
Adipose	PIK3CD	age	0.256934	0.000112005	0.002612
Adipose	LPPR2	age	0.256884	0.000112366	0.00261669
Adipose	IL7	age	0.25672	0.000113542	0.00262532
Adipose	MEST	age	-0.256734	0.000113446	0.00262532
Adipose	NPC1L1	age	-0.256754	0.000113297	0.00262532
Adipose	SCN9A	age	0.256763	0.000113233	0.00262532
Adipose	TPD52L1	age	-0.256795	0.000113005	0.00262532
Adipose	KIAA1539	age	0.256656	0.000114005	0.00263229
Adipose	LOC340156	age	0.256465	0.000115405	0.00266075
Adipose	PHF16	age	-0.256443	0.000115564	0.00266075
Adipose	HHEX	age	0.256334	0.000116372	0.00267556
Adipose	KLRF1	age	0.256012	0.000118771	0.00272689
Adipose	TNFAIP6	age	0.255929	0.000119397	0.00273741
Adipose	LMO3	age	0.255691	0.000121213	0.00277183
Adipose	TPK1	age	0.255688	0.000121239	0.00277183
Adipose	GPR68	age	0.255601	0.000121911	0.0027833
Adipose	ANKRD50	age	-0.255446	0.000123115	0.00280293
Adipose	ZNF135	age	-0.255456	0.000123037	0.00280293
Adipose	CXCR3	age	0.25521	0.000124966	0.00284079
Adipose	PRDM8	age	0.255168	0.000125301	0.00284079
Adipose	WASPIP	age	0.255173	0.000125261	0.00284079
Adipose	ARAP1	age	0.255019	0.000126483	0.0028636
Adipose	PIM1	age	0.254993	0.000126692	0.00286436
Adipose	TIPARP	age	-0.254924	0.000127249	0.00287298
Adipose	SLC41A1	age	-0.254885	0.000127558	0.00287597
Adipose	LRRC3	age	-0.254837	0.000127949	0.00288079
Adipose	SYNC1	age	0.25467	0.000129308	0.00290738
Adipose	TOMM20	age	-0.254633	0.000129608	0.00291011
Adipose	PEX13	age	-0.254409	0.000131453	0.00294748
Adipose	HIBADH	age	-0.253846	0.000136201	0.00304974
Adipose	NOTCH3	age	0.253774	0.000136817	0.00305933
Adipose	CHSY1	age	0.253686	0.000137575	0.00307206
Adipose	MLXIPL	age	-0.253436	0.000139755	0.00311648
Adipose	CACNA2D3	age	0.253303	0.000140926	0.00313831
Adipose	KLHL22	age	-0.253134	0.000142429	0.00316745
Adipose	ARPC1A	age	-0.252922	0.000144339	0.00319817
Adipose	C11orf74	age	-0.252915	0.000144399	0.00319817
Adipose	OMD	age	0.252922	0.000144339	0.00319817
Adipose	C20orf7	age	-0.252807	0.000145384	0.00321561
Adipose	RNMTL1	age	-0.252612	0.000147167	0.00325063
Adipose	EPB49	age	0.252432	0.000148835	0.00327565
Adipose	REV1	age	-0.252425	0.000148902	0.00327565
Adipose	TMEM9B	age	0.252463	0.000148551	0.00327565
Adipose	LTB	age	0.252213	0.000150888	0.00331486
Adipose	SLC25A4	age	-0.252101	0.000151945	0.0033336
Adipose	UBE2C	age	0.252001	0.000152904	0.00335011
Adipose	LEPR	age	0.251883	0.000154033	0.00337033
Adipose	NUP214	age	0.251603	0.000156744	0.00342505
Adipose	RAB37	age	0.251507	0.000157687	0.00344103
Adipose	ANKAR	age	-0.251381	0.000158932	0.0034605
Adipose	CCL2	age	0.251374	0.000159003	0.0034605
Adipose	BMPR1A	age	-0.251331	0.000159428	0.00346056
Adipose	KIAA0672	age	-0.251317	0.000159566	0.00346056
Adipose	LOC285296	age	0.251309	0.000159643	0.00346056
Adipose	IRAK3	age	-0.251226	0.000160474	0.00347396
Adipose	LOC646044	age	0.251019	0.000162559	0.00351442
Adipose	MIIP	age	-0.250852	0.000164248	0.00354623
Adipose	KIAA0355	age	-0.250831	0.000164469	0.00354632
Adipose	MAD2L2	age	0.250738	0.000165415	0.00356161
Adipose	NCF2	age	0.250719	0.000165616	0.00356161
Adipose	CCDC50	age	-0.250652	0.000166303	0.00357169
Adipose	GPC6	age	-0.250608	0.000166758	0.00357673
Adipose	GNLY	age	0.250577	0.00016708	0.00357894
Adipose	LOC100130516	age	0.250489	0.000167994	0.00359379
Adipose	DFNA5	age	0.250463	0.000168272	0.00359503
Adipose	PANX2	age	0.250302	0.000169964	0.00362642
Adipose	BZW2	age	-0.250044	0.000172704	0.00367957
Adipose	HDGF	age	0.250025	0.000172906	0.00367957
Adipose	ZNF697	age	-0.249904	0.000174203	0.00370233
Adipose	MCOLN1	age	0.249674	0.000176697	0.00374556
Adipose	SLCO4A1	age	0.249686	0.000176569	0.00374556
Adipose	ACP5	age	0.249572	0.000177824	0.00374995
Adipose	CORO1C	age	0.249584	0.00017769	0.00374995
Adipose	CSK	age	0.249603	0.000177476	0.00374995
Adipose	RGS3	age	-0.249581	0.00017772	0.00374995
Adipose	LOC375190	age	-0.249548	0.000178087	0.00375065
Adipose	GTF3C3	age	-0.249501	0.000178602	0.00375348
Adipose	TLR6	age	0.249494	0.000178682	0.00375348
Adipose	COBL	age	-0.249395	0.000179772	0.00377151
Adipose	SCP2	age	-0.249123	0.000182822	0.00382566
Adipose	ZC3H4	age	-0.249131	0.000182728	0.00382566
Adipose	RAB31	age	0.249079	0.000183319	0.00383113
Adipose	SYTL1	age	0.249049	0.000183659	0.00383332
Adipose	CABC1	age	-0.248992	0.000184309	0.00384196
Adipose	ARPC2	age	0.248932	0.000184993	0.00384783
Adipose	ZMYM2	age	-0.248926	0.000185062	0.00384783
Adipose	MNDA	age	0.248811	0.00018638	0.0038703
Adipose	DHRS3	age	-0.248664	0.000188067	0.00390036
Adipose	PPP2R4	age	0.248618	0.000188603	0.0039065
Adipose	SERPINB1	age	0.248537	0.000189554	0.00392123
Adipose	RASSF5	age	0.248372	0.000191484	0.00395613
Adipose	FTH1	age	0.24812	0.00019448	0.00401294
Adipose	RYR3	age	0.248066	0.000195126	0.00402117
Adipose	APOBEC3C	age	0.247895	0.000197183	0.00405843
Adipose	MAP3K12	age	0.247694	0.000199634	0.0041037
Adipose	FPR1	age	0.247486	0.00020219	0.00414677
Adipose	PKD2	age	0.247483	0.000202238	0.00414677
Adipose	MOCOS	age	-0.247345	0.000203954	0.0041736
Adipose	RDH10	age	-0.247336	0.000204058	0.0041736
Adipose	CABIN1	age	0.247261	0.000205006	0.00418772
Adipose	LRRN2	age	-0.247178	0.000206042	0.00420361
Adipose	RCSD1	age	0.247087	0.000207195	0.00422186
Adipose	FAM184A	age	-0.247009	0.000208191	0.00423686
Adipose	FAM134B	age	-0.246955	0.00020888	0.0042423
Adipose	PREI3	age	-0.246947	0.000208979	0.0042423
Adipose	CMTM2	age	0.24688	0.000209841	0.00424921
Adipose	LYZ	age	0.246889	0.000209719	0.00424921
Adipose	HIST1H2BK	age	0.246853	0.000210191	0.00425101
Adipose	NDUFAF2	age	-0.246776	0.000211179	0.00426571
Adipose	PCYT2	age	-0.246691	0.00021228	0.00428264
Adipose	LOC731777	age	-0.246632	0.000213046	0.00429278
Adipose	BCL2L13	age	-0.246306	0.000217326	0.00437361
Adipose	CTSK	age	0.246094	0.000220159	0.00441987
Adipose	ZNF614	age	-0.246093	0.000220166	0.00441987
Adipose	PTGFRN	age	0.24606	0.000220615	0.00442342
Adipose	SH3BGRL	age	0.245933	0.000222325	0.00445224
Adipose	SLC27A2	age	-0.245911	0.000222627	0.00445281
Adipose	LOC729617	age	-0.245753	0.000224785	0.00448497
Adipose	SLAMF6	age	0.245772	0.000224519	0.00448497
Adipose	LTC4S	age	0.245705	0.00022544	0.00448706
Adipose	TJP2	age	-0.245706	0.000225425	0.00448706
Adipose	CHKA	age	-0.245541	0.000227694	0.00452638
Adipose	CCDC88B	age	0.24549	0.000228411	0.00453511
Adipose	SEMA4A	age	0.245463	0.000228782	0.00453694
Adipose	DERL2	age	-0.245383	0.000229898	0.00455354
Adipose	PLAC9	age	0.245331	0.000230621	0.00456233
Adipose	PTTG3P	age	0.24523	0.000232044	0.0045849
Adipose	PAFAH1B3	age	0.245024	0.000234968	0.00463706
Adipose	AOX1	age	-0.244962	0.000235857	0.00464899
Adipose	RBM15	age	-0.244881	0.000237014	0.00466614
Adipose	SH3KBP1	age	-0.244714	0.000239423	0.00470788
Adipose	LOC645515	age	-0.244263	0.00024605	0.00483237
Adipose	GART	age	-0.244225	0.000246622	0.00483777
Adipose	HSD11B1	age	0.244186	0.000247212	0.00484351
Adipose	PRKCQ	age	0.244122	0.000248169	0.00485061
Adipose	TBC1D4	age	-0.244136	0.000247961	0.00485061
Adipose	PIK3R4	age	-0.24405	0.000249239	0.00486569
Adipose	CCRN4L	age	-0.243985	0.00025023	0.00487335
Adipose	RBM4	age	-0.243991	0.000250137	0.00487335
Adipose	CCNF	age	-0.243918	0.000251249	0.00487572
Adipose	RPRD2	age	-0.243933	0.000251021	0.00487572
Adipose	UBR2	age	-0.243922	0.000251181	0.00487572
Adipose	LRCH4	age	0.243884	0.000251764	0.00487991
Adipose	LOC653778	age	0.243857	0.00025217	0.00488198
Adipose	CLEC4G	age	0.2438	0.000253044	0.00489308
Adipose	GPC4	age	0.243754	0.00025375	0.00490092
Adipose	LOC647361	age	-0.24361	0.000255956	0.00493768
Adipose	CIDEA	age	-0.24359	0.000256274	0.00493797
Adipose	ANG	age	-0.243538	0.000257075	0.00494755
Adipose	PAMR1	age	0.243513	0.000257454	0.00494901
Adipose	TOB2	age	-0.243466	0.000258189	0.00495729
Adipose	FLJ10324	age	0.243411	0.000259056	0.00496225
Adipose	TMSB10	age	0.243425	0.00025883	0.00496225
Adipose	C11orf17	age	0.243355	0.000259926	0.00497306
Adipose	NDUFS5	age	-0.243329	0.000260327	0.0049749
Adipose	MACROD2	age	-0.243271	0.000261244	0.00498658
Adipose	PPT1	age	0.243192	0.000262498	0.00500466
Adipose	C15orf17	age	-0.243152	0.000263123	0.00501071
Adipose	LRPAP1	age	-0.243099	0.00026397	0.00502098
Adipose	ANO6	age	-0.243036	0.00026497	0.00503413
Adipose	ITPR1	age	-0.242988	0.000265734	0.00504276
Adipose	MCM6	age	-0.242913	0.000266937	0.0050597
Adipose	LOC728825	age	-0.242769	0.000269268	0.00509795
Adipose	ASGR2	age	0.242714	0.00027016	0.00510891
Adipose	OSBP	age	-0.242648	0.000271228	0.00512316
Adipose	C9orf95	age	-0.242508	0.00027352	0.00516048
Adipose	LOC642103	age	0.242462	0.000274279	0.00516882
Adipose	DMRT2	age	-0.242379	0.000275647	0.00518859
Adipose	FAM44B	age	-0.24215	0.000279452	0.00524958
Adipose	LDB2	age	-0.242143	0.000279583	0.00524958
Adipose	LOC643284	age	-0.242127	0.000279853	0.00524958
Adipose	NBEAL2	age	0.241965	0.000282571	0.0052884
Adipose	WWC1	age	0.241976	0.000282383	0.0052884
Adipose	GLCCI1	age	-0.2419	0.000283684	0.00529706
Adipose	TLE4	age	0.241903	0.000283637	0.00529706
Adipose	PSTPIP2	age	0.241842	0.000284668	0.00530936
Adipose	PYGM	age	-0.241746	0.000286303	0.00533375
Adipose	LOC652184	age	0.24171	0.000286933	0.00533938
Adipose	SFT2D3	age	-0.24167	0.000287621	0.00534608
Adipose	MMP9	age	0.241621	0.000288465	0.00535565
Adipose	LHFPL2	age	0.241376	0.000292716	0.00542841
Adipose	COL6A6	age	-0.241356	0.000293067	0.00542873
Adipose	ZNF615	age	-0.240919	0.000300826	0.00556613
Adipose	P2RY13	age	0.240886	0.000301405	0.00556641
Adipose	SIX4	age	-0.240862	0.000301845	0.00556641
Adipose	SPINT2	age	0.240861	0.000301865	0.00556641
Adipose	TBCA	age	-0.240825	0.000302517	0.00557212
Adipose	MTSS1	age	0.240766	0.000303582	0.00558542
Adipose	C5orf62	age	-0.240641	0.000305844	0.0056207
Adipose	OSR2	age	0.240615	0.00030632	0.00562312
Adipose	FLJ23834	age	-0.240549	0.00030753	0.00563898
Adipose	AFG3L2	age	-0.240522	0.00030803	0.00564031
Adipose	CD4	age	0.240507	0.000308295	0.00564031
Adipose	CD300LG	age	-0.240469	0.00030899	0.00564669
Adipose	C13orf18	age	0.240374	0.000310754	0.00566623
Adipose	MRPS30	age	-0.240383	0.00031058	0.00566623
Adipose	LOC440359	age	0.240331	0.000311547	0.00567434
Adipose	EDG4	age	0.240299	0.000312146	0.00567889
Adipose	PCDH17	age	-0.240201	0.000313958	0.00569914
Adipose	SUSD1	age	0.240213	0.00031374	0.00569914
Adipose	LOC151162	age	0.240182	0.000314322	0.0056994
Adipose	NDUFB5	age	-0.240153	0.000314863	0.00570286
Adipose	UBXD7	age	-0.240065	0.000316512	0.00572637
Adipose	CCBP2	age	0.239904	0.00031957	0.00577289
Adipose	MBIP	age	-0.239892	0.000319791	0.00577289
Adipose	S100A8	age	0.239825	0.000321072	0.00578959
Adipose	LST1	age	0.239662	0.000324192	0.0058394
Adipose	ADH1A	age	-0.239587	0.00032564	0.005859
Adipose	LOC643319	age	0.239562	0.000326123	0.00586123
Adipose	CLU	age	-0.239536	0.000326618	0.00586367
Adipose	CLEC12A	age	0.23949	0.000327514	0.00587146
Adipose	TIGD6	age	-0.239477	0.000327773	0.00587146
Adipose	EBI3	age	0.239326	0.000330714	0.00591115
Adipose	FCGRT	age	0.239333	0.000330583	0.00591115
Adipose	MPHOSPH9	age	-0.239097	0.000335232	0.00598535
Adipose	TMEM22	age	-0.239073	0.000335707	0.00598727
Adipose	GRN	age	0.238881	0.00033954	0.00604901
Adipose	CANX	age	0.238819	0.000340793	0.0060647
Adipose	SOCS2	age	-0.238796	0.000341253	0.00606626
Adipose	EIF2B4	age	-0.238703	0.000343142	0.00609321
Adipose	ALCAM	age	0.23867	0.000343808	0.00609839
Adipose	ATP1B1	age	0.238633	0.000344566	0.00610519
Adipose	CYP4F3	age	0.238558	0.000346098	0.006115
Adipose	LOC651436	age	-0.238575	0.000345745	0.006115
Adipose	PKM2	age	0.23855	0.000346245	0.006115
Adipose	ZNF187	age	-0.238432	0.000348676	0.00615126
Adipose	STOML2	age	-0.238308	0.000351249	0.00618995
Adipose	S100A1	age	-0.238097	0.00035563	0.0062604
Adipose	PI3	age	0.238029	0.000357067	0.00627891
Adipose	FOXS1	age	0.237731	0.000363391	0.00638322
Adipose	TMEM176B	age	0.237641	0.000365322	0.00641025
Adipose	GCSH	age	-0.237479	0.000368816	0.0064646
Adipose	RBX1	age	0.237459	0.000369251	0.00646526
Adipose	ANAPC10	age	-0.237439	0.000369698	0.00646614
Adipose	AOAH	age	0.237279	0.000373194	0.00652029
Adipose	MOSC2	age	-0.237255	0.000373718	0.00652246
Adipose	LOC399804	age	-0.237224	0.000374403	0.00652742
Adipose	PPP2R2A	age	-0.237087	0.00037741	0.00657282
Adipose	CA5B	age	0.237011	0.000379101	0.00659523
Adipose	DCN	age	0.236833	0.000383092	0.00665755
Adipose	PKNOX2	age	-0.236759	0.000384757	0.00667936
Adipose	EMR2	age	0.236642	0.000387399	0.00671807
Adipose	CDC42EP3	age	-0.236565	0.000389144	0.00672424
Adipose	CYC1	age	-0.236536	0.000389817	0.00672424
Adipose	NDUFA6	age	-0.236544	0.000389639	0.00672424
Adipose	RGL1	age	0.236552	0.000389449	0.00672424
Adipose	RNASEL	age	0.236545	0.000389614	0.00672424
Adipose	BMP5	age	-0.236477	0.000391165	0.00673324
Adipose	CA11	age	0.23649	0.000390859	0.00673324
Adipose	GPR116	age	-0.236349	0.000394117	0.0067769
Adipose	ZNF189	age	-0.236319	0.000394797	0.00678144
Adipose	E2F6	age	-0.236217	0.000397168	0.00681498
Adipose	MGC57346	age	-0.236182	0.000397969	0.00681727
Adipose	MICB	age	0.236175	0.000398137	0.00681727
Adipose	CTSH	age	0.236128	0.000399239	0.00682896
Adipose	UFSP2	age	-0.236011	0.000401974	0.00686853
Adipose	FEZ1	age	0.235916	0.000404213	0.00689956
Adipose	GFPT2	age	0.235787	0.000407283	0.00693744
Adipose	LOC100133583	age	0.235793	0.000407125	0.00693744
Adipose	GTF2IRD2	age	-0.235684	0.000409723	0.00697171
Adipose	IFITM3	age	0.235649	0.000410561	0.00697869
Adipose	FAM38A	age	-0.235441	0.000415572	0.0070565
Adipose	C17orf81	age	-0.235336	0.000418139	0.0070927
Adipose	DDHD2	age	-0.235302	0.000418952	0.00709911
Adipose	HBA1	age	0.235148	0.000422728	0.00712774
Adipose	KIAA1383	age	-0.235208	0.000421252	0.00712774
Adipose	P76	age	0.235091	0.00042414	0.00712774
Adipose	PASK	age	0.235131	0.000423153	0.00712774
Adipose	RASD1	age	-0.235143	0.000422865	0.00712774
Adipose	STARD8	age	-0.235107	0.000423756	0.00712774
Adipose	TMEM39B	age	0.23519	0.000421716	0.00712774
Adipose	TNN	age	-0.235125	0.000423303	0.00712774
Adipose	COLEC12	age	0.234986	0.000426742	0.00716408
Adipose	PDP2	age	-0.234932	0.000428083	0.00717921
Adipose	XG	age	0.234681	0.000434385	0.0072774
Adipose	IL18RAP	age	0.234653	0.000435102	0.00728192
Adipose	FLJ30851	age	-0.234545	0.000437837	0.00732018
Adipose	TOMM70A	age	-0.234508	0.000438771	0.00732829
Adipose	PET112L	age	-0.234371	0.000442283	0.00737939
Adipose	SLC11A1	age	0.234343	0.000442998	0.00738375
Adipose	LOC100134134	age	-0.234301	0.000444071	0.00739408
Adipose	dJ341D10.1	age	0.234253	0.000445305	0.00740705
Adipose	C17orf45	age	-0.234103	0.000449213	0.00744169
Adipose	LONRF1	age	-0.234104	0.000449169	0.00744169
Adipose	POMC	age	-0.234143	0.000448157	0.00744169
Adipose	ZNF451	age	-0.234132	0.000448461	0.00744169
Adipose	C3orf23	age	-0.233989	0.000452176	0.00747185
Adipose	MXD1	age	0.233982	0.000452365	0.00747185
Adipose	PTPRCAP	age	0.23398	0.000452409	0.00747185
Adipose	LOC730278	age	0.233776	0.000457788	0.00755303
Adipose	NONO	age	-0.233731	0.000458983	0.0075651
Adipose	AZGP1	age	-0.233707	0.000459633	0.00756816
Adipose	ENPEP	age	-0.233644	0.000461307	0.00758212
Adipose	FAM171A1	age	0.23364	0.000461411	0.00758212
Adipose	PCM1	age	-0.233604	0.000462392	0.00759059
Adipose	COQ5	age	-0.233456	0.000466364	0.0076404
Adipose	LOC647150	age	-0.233466	0.000466094	0.0076404
Adipose	PPFIA1	age	-0.233387	0.000468227	0.00766321
Adipose	CCDC144A	age	-0.233303	0.000470504	0.00767736
Adipose	FNDC1	age	0.233316	0.000470141	0.00767736
Adipose	RARRES3	age	0.233333	0.000469688	0.00767736
Adipose	FABP5L2	age	-0.233266	0.000471518	0.00767853
Adipose	FBN1	age	0.233268	0.000471442	0.00767853
Adipose	ADH1B	age	-0.233229	0.000472503	0.00767923
Adipose	ERI1	age	-0.233242	0.000472169	0.00767923
Adipose	DCXR	age	-0.233158	0.000474449	0.00770318
Adipose	CPVL	age	0.233018	0.000478302	0.00775801
Adipose	ARL1	age	-0.232987	0.000479162	0.00776424
Adipose	EDNRA	age	-0.232942	0.000480424	0.00777696
Adipose	TXNDC3	age	0.232865	0.00048254	0.00780345
Adipose	C10orf11	age	0.232738	0.000486095	0.00785316
Adipose	ZCCHC9	age	-0.232629	0.000489173	0.00789506
Adipose	GBE1	age	-0.2326	0.000489973	0.00789993
Adipose	LIG1	age	0.232584	0.000490444	0.00789993
Adipose	PHF13	age	-0.232484	0.000493263	0.00793749
Adipose	LOC100131277	age	-0.232284	0.000498978	0.00802154
Adipose	CDK2AP1	age	0.232067	0.000505239	0.00811419
Adipose	GALNT12	age	0.232038	0.000506095	0.00811994
Adipose	PCDH19	age	-0.23196	0.000508348	0.00814806
Adipose	AP3S1	age	0.231883	0.000510626	0.00815589
Adipose	LOC729467	age	0.231895	0.000510251	0.00815589
Adipose	OR51E1	age	-0.231898	0.000510169	0.00815589
Adipose	VNN1	age	0.231875	0.000510838	0.00815589
Adipose	MIF	age	0.231772	0.00051388	0.00818304
Adipose	PPAP2B	age	-0.231785	0.000513503	0.00818304
Adipose	THOC5	age	-0.231766	0.000514044	0.00818304
Adipose	BMP2K	age	0.231612	0.000518607	0.00824763
Adipose	OSGIN2	age	-0.231539	0.000520795	0.00826629
Adipose	PVRIG	age	0.231541	0.000520729	0.00826629
Adipose	LOC729535	age	-0.231381	0.000525531	0.00833334
Adipose	APOLD1	age	-0.231323	0.000527275	0.00833667
Adipose	PTK2B	age	0.231332	0.000527023	0.00833667
Adipose	VNN2	age	0.231355	0.000526318	0.00833667
Adipose	ISM1	age	0.231278	0.000528654	0.00835038
Adipose	ADCY3	age	-0.231242	0.000529733	0.00835087
Adipose	BCKDHA	age	-0.231258	0.000529244	0.00835087
Adipose	NCOA6	age	-0.231226	0.000530222	0.00835087
Adipose	CDC42EP4	age	-0.23099	0.000537443	0.00844826
Adipose	ERCC5	age	-0.230992	0.000537374	0.00844826
Adipose	NLRP12	age	0.23097	0.000538058	0.0084498
Adipose	ORAI1	age	0.230919	0.000539635	0.0084664
Adipose	TUBB2B	age	0.230857	0.000541543	0.00848816
Adipose	LOC644889	age	-0.230824	0.000542577	0.0084962
Adipose	HIST3H2A	age	0.230703	0.000546314	0.00854651
Adipose	NMNAT2	age	-0.230667	0.000547443	0.00855597
Adipose	LITAF	age	0.23058	0.000550197	0.00859077
Adipose	CSDA	age	0.230535	0.000551597	0.00860438
Adipose	KIAA1598	age	0.230452	0.000554212	0.00863691
Adipose	MINA	age	-0.230322	0.000558342	0.00869296
Adipose	SLC22A4	age	0.230303	0.000558962	0.00869431
Adipose	FRAT2	age	0.230156	0.000563661	0.00875904
Adipose	EIF4A2	age	-0.229924	0.000571175	0.00886735
Adipose	CCR2	age	0.2299	0.000571953	0.00887098
Adipose	CD70	age	0.229688	0.000578891	0.00897006
Adipose	DBT	age	-0.22965	0.000580138	0.00898084
Adipose	PTPN3	age	-0.229569	0.000582822	0.00901384
Adipose	DDX47	age	-0.229533	0.000584021	0.00902382
Adipose	ZNF185	age	0.229462	0.00058637	0.00905154
Adipose	TMEM106C	age	-0.229423	0.000587687	0.00906328
Adipose	FBXO18	age	-0.229342	0.000590404	0.00909172
Adipose	HBQ1	age	0.229334	0.000590647	0.00909172
Adipose	FLJ37644	age	-0.229297	0.000591917	0.00910267
Adipose	BCYRN1	age	0.229121	0.000597832	0.00918498
Adipose	MFNG	age	0.228964	0.000603193	0.00925862
Adipose	DRAM1	age	0.228752	0.0006105	0.00936196
Adipose	STX3	age	0.228576	0.000616606	0.00944671
Adipose	C22orf28	age	-0.228503	0.000619154	0.00947684
Adipose	UPF3B	age	-0.228382	0.000623416	0.00953312
Adipose	PER3	age	-0.228303	0.000626226	0.00956537
Adipose	RNF10	age	0.228289	0.000626699	0.00956537
Adipose	PSAT1	age	0.228219	0.000629206	0.00959466
Adipose	C1QTNF3	age	0.228178	0.000630651	0.00960115
Adipose	HCFC1R1	age	0.228174	0.00063081	0.00960115
Adipose	ELF4	age	0.228102	0.000633352	0.00962188
Adipose	IL1R2	age	0.228107	0.000633193	0.00962188
Adipose	LOC123855	age	0.228058	0.000634946	0.00963711
Adipose	LOC100128771	age	-0.228018	0.000636384	0.00964158
Adipose	MBNL3	age	0.228017	0.000636424	0.00964158
Adipose	TADA3	age	0.227938	0.000639268	0.00967568
Adipose	SCRN2	age	-0.227908	0.000640353	0.0096831
Adipose	SLC25A38	age	-0.227881	0.000641338	0.00968902
Adipose	PLXNB2	age	0.227783	0.00064489	0.00973366
Adipose	CENPV	age	-0.22771	0.000647546	0.00976471
Adipose	FAM156A	age	-0.227666	0.000649152	0.00977085
Adipose	MYB	age	0.227669	0.00064903	0.00977085
Adipose	C17orf61	age	-0.227509	0.000654937	0.00984883
Adipose	GTPBP8	age	-0.227468	0.000656458	0.00986259
Adipose	C5orf54	age	-0.227388	0.000659426	0.00989806
Adipose	GPR137	age	0.227362	0.000660376	0.00990322
Adipose	CSNK2A2	age	-0.227341	0.000661142	0.00990559
Adipose	MTHFD1L	age	0.227263	0.000664067	0.00994028
Adipose	AK3L1	age	-0.227244	0.000664775	0.00994173
Adipose	C20orf12	age	0.227164	0.000667798	0.00997397
Adipose	IL1RN	age	0.227154	0.000668154	0.00997397
Adipose	ACP6	age	-0.227021	0.000673168	0.0100396
Adipose	CLDN23	age	-0.226918	0.000677094	0.0100642
Adipose	DGKA	age	0.226913	0.000677284	0.0100642
Adipose	LTBR	age	0.226921	0.000676967	0.0100642
Adipose	MSC	age	0.226935	0.000676438	0.0100642
Adipose	E2F3	age	0.226858	0.000679383	0.010077
Adipose	SSNA1	age	-0.226864	0.000679128	0.010077
Adipose	SORBS3	age	0.226829	0.000680467	0.0100839
Adipose	FOSL2	age	-0.226768	0.000682809	0.0101088
Adipose	SLIT3	age	0.226753	0.000683407	0.0101088
Adipose	ZMYM5	age	-0.226737	0.000684005	0.0101088
Adipose	CECR5	age	-0.226708	0.000685138	0.0101163
Adipose	MGC15763	age	-0.226669	0.000686616	0.010129
Adipose	DLC1	age	-0.226637	0.00068786	0.0101382
Adipose	ABCC3	age	0.226605	0.000689085	0.010147
Adipose	SELL	age	0.226589	0.000689731	0.0101474
Adipose	MIR155HG	age	0.226527	0.000692125	0.0101734
Adipose	EOMES	age	0.226471	0.000694309	0.010178
Adipose	RAB8A	age	0.226499	0.000693227	0.010178
Adipose	RNASE2	age	0.226479	0.000693984	0.010178
Adipose	CISD2	age	0.226455	0.000694938	0.0101781
Adipose	PDLIM1	age	0.226396	0.000697218	0.0102023
Adipose	FOXJ2	age	-0.226354	0.000698872	0.0102173
Adipose	PJA1	age	-0.226327	0.000699941	0.0102238
Adipose	S100A12	age	0.226234	0.000703594	0.0102591
Adipose	SRBD1	age	-0.226234	0.000703616	0.0102591
Adipose	TMEM154	age	0.226174	0.000705988	0.0102845
Adipose	RNF149	age	0.225809	0.000720555	0.0104873
Adipose	ZNF627	age	-0.225791	0.000721295	0.0104887
Adipose	SSBP4	age	0.225725	0.000723925	0.0105176
Adipose	RPS6KA4	age	0.22565	0.000726992	0.0105527
Adipose	IL2RB	age	0.22563	0.000727784	0.0105548
Adipose	PDE7A	age	0.2255	0.000733095	0.0106224
Adipose	GPR162	age	0.225403	0.000737091	0.0106708
Adipose	MRPL46	age	-0.225367	0.000738557	0.0106825
Adipose	RIOK2	age	-0.225288	0.000741843	0.0107206
Adipose	DDX39	age	0.225267	0.000742719	0.0107237
Adipose	HEATR1	age	-0.225167	0.000746856	0.0107644
Adipose	PHLPP2	age	-0.22517	0.00074674	0.0107644
Adipose	LASS6	age	-0.225101	0.000749618	0.0107946
Adipose	ITGB7	age	0.22505	0.000751759	0.0107969
Adipose	LOC100129580	age	-0.225074	0.000750758	0.0107969
Adipose	ZNF594	age	-0.225056	0.000751503	0.0107969
Adipose	LILRA5	age	0.225017	0.000753136	0.0108038
Adipose	LOC650717	age	-0.225002	0.000753766	0.0108038
Adipose	TTC14	age	-0.224991	0.000754234	0.0108038
Adipose	KDM5B	age	-0.224959	0.000755591	0.0108138
Adipose	SCARA5	age	0.224909	0.000757701	0.0108345
Adipose	MGC13057	age	0.224878	0.000759017	0.0108438
Adipose	ADORA1	age	-0.224651	0.000768645	0.0109717
Adipose	THBS3	age	0.224594	0.000771123	0.0109974
Adipose	CPA2	age	-0.224563	0.000772436	0.0110065
Adipose	LONP2	age	-0.224541	0.000773393	0.0110105
Adipose	C6orf66	age	-0.224507	0.000774854	0.0110217
Adipose	CRABP2	age	0.224425	0.000778409	0.0110529
Adipose	FBLN1	age	0.224401	0.000779444	0.0110529
Adipose	ILVBL	age	-0.224416	0.000778794	0.0110529
Adipose	ITGA3	age	0.224394	0.000779758	0.0110529
Adipose	GBP5	age	0.224228	0.000786949	0.0111451
Adipose	RHOBTB3	age	-0.224183	0.000788945	0.011154
Adipose	TMEM8	age	0.224188	0.000788725	0.011154
Adipose	NKIRAS1	age	-0.224126	0.000791459	0.0111799
Adipose	IL10RB	age	0.224017	0.000796238	0.0112376
Adipose	ITGA1	age	-0.223899	0.000801465	0.0112856
Adipose	KIAA0182	age	-0.223894	0.000801712	0.0112856
Adipose	STRN3	age	-0.223909	0.00080102	0.0112856
Adipose	CDKN2B	age	0.223863	0.000803098	0.0112953
Adipose	WASL	age	-0.223822	0.000804908	0.011311
Adipose	PCDHB3	age	0.223681	0.000811212	0.0113898
Adipose	LUZP1	age	-0.223544	0.000817435	0.0114673
Adipose	MAPK6	age	-0.223525	0.000818291	0.0114694
Adipose	ZFAND5	age	-0.223491	0.00081983	0.0114811
Adipose	PADI4	age	0.223417	0.000823195	0.0115184
Adipose	KIAA1737	age	-0.223373	0.000825174	0.0115362
Adipose	IKBKE	age	0.223298	0.000828635	0.0115647
Adipose	RAD21	age	-0.223308	0.000828176	0.0115647
Adipose	F10	age	0.223236	0.000831495	0.0115947
Adipose	TSPAN32	age	0.223181	0.000834005	0.0116198
Adipose	C21orf70	age	-0.223161	0.000834955	0.0116231
Adipose	MMP23A	age	0.223141	0.000835854	0.0116256
Adipose	FAM65B	age	0.223119	0.000836883	0.011628
Adipose	TKT	age	-0.223107	0.000837449	0.011628
Adipose	FLJ39827	age	-0.222943	0.000845051	0.0117236
Adipose	HADHA	age	-0.222874	0.000848302	0.0117586
Adipose	C10orf72	age	-0.222615	0.000860524	0.0119179
Adipose	CANT1	age	0.222594	0.000861502	0.0119207
Adipose	FAM23B	age	0.22258	0.000862189	0.0119207
Adipose	EWSR1	age	0.222529	0.000864625	0.0119443
Adipose	TK1	age	0.222475	0.000867201	0.0119697
Adipose	COX6A1	age	-0.222453	0.000868239	0.0119739
Adipose	MRPS26	age	-0.222407	0.000870424	0.0119939
Adipose	SPESP1	age	-0.222374	0.000872026	0.0120058
Adipose	KIAA0020	age	-0.222297	0.000875748	0.0120469
Adipose	LOC652493	age	0.222222	0.000879377	0.0120783
Adipose	SCARA3	age	0.222219	0.000879512	0.0120783
Adipose	RPS6KA1	age	0.222166	0.000882075	0.0121033
Adipose	ADRBK1	age	0.222108	0.000884915	0.0121282
Adipose	MRPL36	age	-0.222098	0.000885375	0.0121282
Adipose	MAX	age	0.221947	0.000892775	0.0122193
Adipose	ZNF586	age	-0.221894	0.000895373	0.0122445
Adipose	ZNF431	age	0.221802	0.00089993	0.0122965
Adipose	CMKLR1	age	0.221707	0.000904646	0.01233
Adipose	GPR109A	age	-0.221721	0.000903955	0.01233
Adipose	PTBP2	age	-0.221718	0.000904093	0.01233
Adipose	PIM2	age	0.22164	0.000907997	0.0123653
Adipose	TNFSF12	age	0.221575	0.00091122	0.0123988
Adipose	HBA2	age	0.221554	0.000912278	0.0124029
Adipose	SFRP2	age	0.221434	0.000918314	0.0124745
Adipose	CST3	age	0.221411	0.000919463	0.0124797
Adipose	NDN	age	-0.221267	0.000926786	0.0125687
Adipose	CASZ1	age	-0.221114	0.00093459	0.0126468
Adipose	PLEC1	age	0.221108	0.000934874	0.0126468
Adipose	TAGAP	age	0.221108	0.000934874	0.0126468
Adipose	MAP3K1	age	0.221082	0.000936243	0.0126548
Adipose	CLIC1	age	0.221037	0.000938528	0.0126752
Adipose	BMI1	age	-0.220956	0.000942712	0.0127106
Adipose	LOC100134728	age	0.220959	0.000942568	0.0127106
Adipose	FRZB	age	0.220936	0.000943717	0.0127137
Adipose	CCL4L2	age	0.220826	0.000949453	0.0127698
Adipose	ERRFI1	age	-0.220834	0.000949048	0.0127698
Adipose	LRRC37A4	age	0.220751	0.000953333	0.0128009
Adipose	NUP107	age	-0.220752	0.000953275	0.0128009
Adipose	IL8RB	age	0.220476	0.000967793	0.0129844
Adipose	TNFAIP2	age	0.220351	0.000974433	0.0130627
Adipose	PCDH7	age	-0.220258	0.000979388	0.0131183
Adipose	STX11	age	0.220125	0.000986519	0.013203
Adipose	CALHM2	age	0.220068	0.000989637	0.0132339
Adipose	RMND1	age	-0.219932	0.000996958	0.0133208
Adipose	FCGBP	age	0.21961	0.00101466	0.0135463
Adipose	LOC100132797	age	-0.219541	0.00101845	0.0135857
Adipose	RP9	age	-0.219453	0.00102336	0.0136401
Adipose	TNFAIP3	age	0.219399	0.00102637	0.013669
Adipose	PINX1	age	-0.219373	0.00102783	0.0136773
Adipose	IRS2	age	-0.219288	0.0010326	0.0137295
Adipose	MAPK1	age	0.219229	0.00103588	0.0137619
Adipose	CKS1B	age	-0.219164	0.00103958	0.0137912
Adipose	PDLIM7	age	0.219145	0.00104062	0.0137912
Adipose	ZXDB	age	-0.219153	0.00104018	0.0137912
Adipose	CLEC1A	age	-0.218784	0.00106124	0.0140417
Adipose	SIGLEC1	age	0.218792	0.00106079	0.0140417
Adipose	APH1B	age	0.218732	0.00106426	0.0140701
Adipose	CXorf15	age	-0.218609	0.00107134	0.0141523
Adipose	C17orf48	age	-0.218526	0.00107619	0.0142049
Adipose	SMOC2	age	0.218507	0.00107733	0.0142084
Adipose	LRP5L	age	-0.218368	0.00108547	0.0143042
Adipose	ZNF770	age	-0.218299	0.00108953	0.0143461
Adipose	VTRNA1.1	age	0.218193	0.00109578	0.0144167
Adipose	LOC648470	age	0.217994	0.00110768	0.0145385
Adipose	MICAL1	age	0.217993	0.00110771	0.0145385
Adipose	TMLHE	age	-0.217999	0.00110738	0.0145385
Adipose	SNAPC2	age	0.217973	0.00110891	0.0145425
Adipose	C6orf1	age	0.217926	0.00111175	0.014568
Adipose	MRS2	age	-0.217832	0.00111737	0.01463
Adipose	HOPX	age	0.21775	0.00112239	0.0146838
Adipose	CIRH1A	age	-0.217626	0.00112993	0.0147588
Adipose	SUSD3	age	0.217632	0.00112952	0.0147588
Adipose	EPN1	age	0.217558	0.00113404	0.0147888
Adipose	HDDC3	age	-0.217562	0.00113383	0.0147888
Adipose	PTCD2	age	-0.217537	0.00113533	0.0147938
Adipose	TRAF3IP3	age	0.217485	0.00113854	0.0148237
Adipose	SLC35B1	age	0.217309	0.00114941	0.0149533
Adipose	C5orf39	age	0.217293	0.00115041	0.0149544
Adipose	TMEM91	age	0.217203	0.00115597	0.0150148
Adipose	CTNND1	age	-0.217163	0.00115847	0.0150352
Adipose	FIP1L1	age	-0.217141	0.00115986	0.0150413
Adipose	ALDH6A1	age	-0.217039	0.00116623	0.0150999
Adipose	LOC100128016	age	-0.217046	0.00116581	0.0150999
Adipose	MARCH1	age	0.216964	0.00117095	0.015149
Adipose	GALNTL1	age	0.21693	0.00117309	0.0151646
Adipose	VPS26B	age	-0.216896	0.00117524	0.0151803
Adipose	LOC100128899	age	-0.216806	0.00118098	0.0152424
Adipose	POLRMT	age	-0.216644	0.0011913	0.0153634
Adipose	CKMT1A	age	-0.216624	0.00119258	0.0153678
Adipose	PIGT	age	0.216406	0.00120659	0.015536
Adipose	LOC100134253	age	-0.216388	0.00120782	0.0155395
Adipose	PRAGMIN	age	-0.216271	0.00121537	0.0156244
Adipose	DDX49	age	-0.216209	0.00121948	0.0156648
Adipose	AGTR1	age	-0.216165	0.00122235	0.0156836
Adipose	PAM	age	0.216157	0.00122286	0.0156836
Adipose	PTPDC1	age	-0.216131	0.00122458	0.0156933
Adipose	PIK3AP1	age	0.216002	0.00123308	0.0157898
Adipose	STK32B	age	0.215941	0.00123712	0.0158292
Adipose	PBRM1	age	-0.215883	0.00124093	0.0158529
Adipose	TJP1	age	-0.215892	0.00124037	0.0158529
Adipose	CPAMD8	age	-0.215853	0.00124296	0.0158649
Adipose	MRPL40	age	-0.21584	0.00124381	0.0158649
Adipose	DNAJA3	age	-0.215692	0.00125374	0.015979
Adipose	RBPJ	age	0.215642	0.00125706	0.0160089
Adipose	FLJ20444	age	-0.215534	0.00126434	0.016089
Adipose	LOC730316	age	-0.215494	0.00126708	0.0161114
Adipose	GPIHBP1	age	-0.215471	0.00126863	0.0161184
Adipose	MYO7A	age	0.21541	0.00127275	0.0161581
Adipose	GDE1	age	0.215347	0.00127707	0.0161752
Adipose	HEMK1	age	-0.215374	0.00127525	0.0161752
Adipose	PLXDC1	age	0.215349	0.00127691	0.0161752
Adipose	GSR	age	0.215299	0.00128033	0.016204
Adipose	RWDD3	age	-0.215212	0.00128632	0.016267
Adipose	ZFHX3	age	0.215197	0.00128731	0.016267
Adipose	C14orf28	age	-0.215174	0.00128892	0.0162747
Adipose	SEC22A	age	-0.215157	0.0012901	0.0162771
Adipose	SRP14P1	age	0.21494	0.00130512	0.0164538
Adipose	MAFB	age	0.214886	0.00130892	0.016489
Adipose	PROK2	age	0.214839	0.00131218	0.0165173
Adipose	LOC647108	age	0.214805	0.00131456	0.0165246
Adipose	TGFBI	age	0.214802	0.00131479	0.0165246
Adipose	TIMP2	age	0.214606	0.00132854	0.0166717
Adipose	TMEM176A	age	0.214613	0.00132807	0.0166717
Adipose	ATP6V1G1	age	0.21455	0.00133256	0.0166964
Adipose	PLEKHO1	age	0.214563	0.00133161	0.0166964
Adipose	COX5B	age	-0.214533	0.00133374	0.0166984
Adipose	IGSF21	age	0.214342	0.00134735	0.0168558
Adipose	FAM180A	age	0.214245	0.00135438	0.0169308
Adipose	TCF15	age	-0.214217	0.00135638	0.0169428
Adipose	NEDD4	age	-0.214117	0.00136362	0.0170202
Adipose	SCGN	age	-0.214051	0.00136842	0.017067
Adipose	C3orf31	age	-0.213989	0.00137292	0.01711
Adipose	CECR4	age	-0.213961	0.00137494	0.0171222
Adipose	EIF3E	age	-0.213843	0.00138358	0.0172165
Adipose	ZNF626	age	-0.213714	0.00139312	0.0173221
Adipose	PRAM1	age	0.21365	0.00139781	0.0173672
Adipose	LOC728510	age	-0.213604	0.00140124	0.0173965
Adipose	PECR	age	-0.213569	0.00140384	0.0174156
Adipose	DLG5	age	-0.213493	0.00140952	0.0174529
Adipose	KIAA0174	age	-0.213486	0.00141006	0.0174529
Adipose	SMC4	age	-0.213513	0.00140803	0.0174529
Adipose	ZNF254	age	-0.213462	0.00141181	0.0174612
Adipose	CD27	age	0.213425	0.00141464	0.017483
Adipose	ZNF606	age	-0.213306	0.00142359	0.0175802
Adipose	CD1D	age	0.213253	0.00142757	0.0176136
Adipose	PPIA	age	0.213241	0.00142845	0.0176136
Adipose	L3MBTL	age	-0.213178	0.00143326	0.0176461
Adipose	PAQR4	age	0.213183	0.00143288	0.0176461
Adipose	GPR125	age	-0.213057	0.00144243	0.0177458
Adipose	TNFRSF12A	age	0.212999	0.0014469	0.0177872
Adipose	CEBPB	age	-0.212771	0.00146439	0.0179887
Adipose	ZNF471	age	-0.212749	0.00146611	0.0179963
Adipose	DNAJC27	age	-0.212698	0.00147012	0.018032
Adipose	RAP1GAP	age	0.21264	0.00147462	0.0180721
Adipose	SULF2	age	0.212627	0.00147562	0.0180721
Adipose	CFC1B	age	0.212581	0.00147921	0.0181026
Adipose	WDR70	age	-0.21254	0.00148239	0.0181278
Adipose	UBFD1	age	-0.212418	0.00149198	0.0182315
Adipose	CRNKL1	age	-0.212199	0.00150927	0.0184289
Adipose	C7orf44	age	-0.212033	0.00152259	0.0185777
Adipose	OSBPL7	age	0.212007	0.00152464	0.0185888
Adipose	NHS	age	-0.211969	0.00152768	0.0186119
Adipose	LOC642852	age	-0.211895	0.00153364	0.0186705
Adipose	COL8A2	age	0.211851	0.00153719	0.0186998
Adipose	SIGLEC10	age	0.211766	0.00154408	0.0187633
Adipose	STK17B	age	0.211759	0.00154471	0.0187633
Adipose	FLT3LG	age	0.211736	0.00154657	0.0187718
Adipose	CPNE4	age	-0.211673	0.00155168	0.0188199
Adipose	HOMER2	age	0.211506	0.00156534	0.0189715
Adipose	CXCR1	age	0.21148	0.00156749	0.0189834
Adipose	ATP1A1	age	0.211456	0.00156951	0.0189937
Adipose	PDK2	age	-0.211425	0.00157208	0.0190107
Adipose	KIAA1430	age	-0.21137	0.00157658	0.0190354
Adipose	MBD3	age	0.211343	0.00157879	0.0190354
Adipose	VASH1	age	0.211345	0.0015787	0.0190354
Adipose	ZNF671	age	-0.211346	0.00157861	0.0190354
Adipose	CAND1	age	-0.211125	0.001597	0.0192407
Adipose	ZFP2	age	-0.211031	0.00160488	0.0193214
Adipose	LOC100134304	age	0.211005	0.00160704	0.0193331
Adipose	DACT2	age	0.210921	0.00161412	0.0193897
Adipose	IRF3	age	0.210935	0.00161299	0.0193897
Adipose	PTGFR	age	0.210891	0.00161666	0.0194059
Adipose	RPL27	age	-0.210849	0.00162025	0.0194203
Adipose	ZNF323	age	-0.210861	0.00161925	0.0194203
Adipose	ZNF217	age	0.210814	0.00162322	0.0194417
Adipose	SCAMP5	age	0.2108	0.00162445	0.0194421
Adipose	COL27A1	age	-0.210732	0.00163023	0.0194872
Adipose	CSPG4	age	-0.210727	0.00163061	0.0194872
Adipose	PXDN	age	-0.210645	0.00163765	0.019557
Adipose	LOC100134102	age	0.210527	0.00164782	0.0196514
Adipose	LOC643123	age	-0.210525	0.00164797	0.0196514
Adipose	ECOP	age	0.210497	0.00165041	0.0196519
Adipose	LGALS9	age	0.210504	0.00164979	0.0196519
Adipose	FLJ11235	age	-0.21047	0.00165272	0.0196649
Adipose	ETV6	age	0.210444	0.00165498	0.0196775
Adipose	LOC643733	age	0.210402	0.00165859	0.019706
Adipose	ERP27	age	0.210347	0.00166337	0.0197484
Adipose	LOC100132499	age	-0.210297	0.00166777	0.0197863
Adipose	AGPAT9	age	-0.210229	0.00167369	0.0198421
Adipose	FNBP1	age	0.210179	0.00167802	0.0198789
Adipose	NCOR2	age	0.210106	0.00168446	0.0199408
Adipose	C14orf156	age	-0.209946	0.00169855	0.0200929
Adipose	CLC	age	0.209922	0.00170072	0.020104
Adipose	GNG2	age	0.209879	0.00170452	0.0201197
Adipose	TMEM39A	age	-0.209886	0.00170388	0.0201197
Adipose	SLC15A4	age	0.209854	0.00170679	0.020132
Adipose	LOC727866	age	-0.209809	0.00171081	0.0201473
Adipose	MICALCL	age	0.209814	0.00171036	0.0201473
Adipose	PDZK1IP1	age	0.209797	0.0017118	0.0201473
Adipose	PLD3	age	0.2097	0.00172055	0.0202357
Adipose	ARHGAP5	age	0.209683	0.001722	0.0202381
Adipose	LOC646625	age	0.209666	0.00172354	0.0202417
Adipose	RCBTB2	age	0.209627	0.00172704	0.0202682
Adipose	KIAA0513	age	0.209406	0.00174705	0.0204883
Adipose	GLYCTK	age	-0.209373	0.00175009	0.0205091
Adipose	STAG3L1	age	-0.209298	0.00175688	0.020574
Adipose	IGFBP3	age	-0.20925	0.00176126	0.0206104
Adipose	KIAA1772	age	-0.209184	0.00176738	0.0206305
Adipose	LOC400879	age	0.209195	0.00176631	0.0206305
Adipose	SLC39A8	age	0.209197	0.00176615	0.0206305
Adipose	TIGD5	age	-0.209177	0.00176804	0.0206305
Adipose	LOC115648	age	-0.20912	0.00177326	0.0206766
Adipose	FLAD1	age	-0.20903	0.00178158	0.0207477
Adipose	HEG1	age	0.209016	0.00178282	0.0207477
Adipose	ITGB5	age	0.209013	0.00178318	0.0207477
Adipose	ACTR2	age	0.208986	0.0017856	0.0207611
Adipose	LOC653319	age	-0.208968	0.00178735	0.0207667
Adipose	FAP	age	0.208953	0.00178869	0.0207675
Adipose	SDC2	age	-0.208736	0.00180894	0.0209876
Adipose	KCNG1	age	0.208712	0.00181118	0.0209946
Adipose	PPP1R14A	age	-0.208702	0.00181213	0.0209946
Adipose	SENP2	age	-0.20861	0.00182082	0.0210804
Adipose	HEXB	age	0.208438	0.00183711	0.0212388
Adipose	NCBP1	age	-0.208446	0.00183642	0.0212388
Adipose	NT5C3L	age	-0.208403	0.00184044	0.0212623
Adipose	SNORA24	age	-0.208379	0.00184278	0.0212741
Adipose	ENOX1	age	-0.208184	0.00186149	0.021475
Adipose	LOC730020	age	-0.20813	0.00186664	0.0215191
Adipose	NRGN	age	0.208091	0.00187045	0.0215479
Adipose	S100A10	age	0.207929	0.00188622	0.0217142
Adipose	CCDC76	age	-0.207872	0.00189176	0.0217472
Adipose	LRP5	age	-0.207881	0.00189083	0.0217472
Adipose	SLC46A2	age	0.207842	0.0018947	0.0217656
Adipose	DGAT1	age	-0.207721	0.00190654	0.0218863
Adipose	USP6NL	age	-0.207702	0.00190846	0.0218929
Adipose	LOC100129165	age	-0.207448	0.00193365	0.0221662
Adipose	GPN2	age	-0.207404	0.00193803	0.0222009
Adipose	LOC389404	age	-0.207274	0.00195107	0.0223346
Adipose	DDOST	age	0.207163	0.00196223	0.0224465
Adipose	OLFML2B	age	0.206957	0.00198318	0.022655
Adipose	ZBTB42	age	-0.206956	0.00198324	0.022655
Adipose	ZNF280D	age	-0.20687	0.00199211	0.0227404
Adipose	P2RY10	age	0.206837	0.00199541	0.0227622
Adipose	FBXO11	age	-0.206741	0.00200531	0.0228431
Adipose	MASP1	age	0.206747	0.00200473	0.0228431
Adipose	TNIP1	age	0.206722	0.00200731	0.02285
Adipose	C12orf30	age	-0.206639	0.00201582	0.0229149
Adipose	TRIM39	age	-0.206642	0.00201553	0.0229149
Adipose	SMARCAD1	age	-0.206598	0.00202009	0.0229314
Adipose	ZNF296	age	0.206604	0.00201951	0.0229314
Adipose	NPHP3	age	-0.206502	0.00203009	0.0230289
Adipose	SLC2A3	age	0.206466	0.00203386	0.0230556
Adipose	CHST15	age	0.206433	0.00203735	0.0230631
Adipose	PLEKHA9	age	-0.206443	0.00203625	0.0230631
Adipose	SLC4A7	age	0.206419	0.0020388	0.0230635
Adipose	CA4	age	-0.206253	0.00205627	0.023245
Adipose	EVL	age	-0.206225	0.00205921	0.0232552
Adipose	P2RX6P	age	0.206217	0.00206003	0.0232552
Adipose	COX7A2	age	-0.20618	0.00206391	0.0232829
Adipose	FAIM	age	-0.206104	0.00207199	0.0233417
Adipose	FAM104A	age	0.20611	0.00207139	0.0233417
Adipose	KLHL8	age	-0.206072	0.00207535	0.0233474
Adipose	MGC40489	age	0.206085	0.00207405	0.0233474
Adipose	LOC100133273	age	0.20599	0.00208418	0.0234305
Adipose	C13orf15	age	-0.205935	0.00209007	0.0234804
Adipose	TMEM50A	age	0.205921	0.0020915	0.0234804
Adipose	ARRDC4	age	0.205873	0.00209663	0.023519
Adipose	ENPP2	age	-0.205862	0.00209782	0.023519
Adipose	IDH3B	age	-0.205786	0.00210608	0.0235953
Adipose	CTSZ	age	0.205754	0.00210944	0.0236167
Adipose	P2RX6	age	0.205592	0.00212703	0.0237973
Adipose	AHNAK	age	0.205574	0.00212897	0.0238027
Adipose	RGS18	age	0.205503	0.00213673	0.0238731
Adipose	INTS4	age	-0.205483	0.00213897	0.0238818
Adipose	ZNF271	age	-0.205437	0.00214397	0.0239211
Adipose	HLF	age	-0.205409	0.00214701	0.0239388
Adipose	PAWR	age	-0.205383	0.00214988	0.0239544
Adipose	LOC220729	age	-0.205333	0.00215538	0.0239761
Adipose	LOC284167	age	-0.205325	0.00215624	0.0239761
Adipose	RHOT1	age	-0.205339	0.00215471	0.0239761
Adipose	GPR81	age	-0.205242	0.00216545	0.0240354
Adipose	NCALD	age	-0.205237	0.002166	0.0240354
Adipose	SH3RF2	age	0.205242	0.00216538	0.0240354
Adipose	CUTC	age	0.205181	0.00217216	0.0240832
Adipose	HECTD3	age	-0.205171	0.00217327	0.0240832
Adipose	CD276	age	0.205134	0.0021774	0.0240936
Adipose	CXADRP3	age	-0.205147	0.00217592	0.0240936
Adipose	MKLN1	age	-0.205123	0.00217864	0.0240936
Adipose	MRPL30	age	-0.205101	0.00218105	0.0241039
Adipose	DDAH1	age	-0.205049	0.00218687	0.0241519
Adipose	ADHFE1	age	-0.204965	0.00219632	0.0242398
Adipose	GPX1	age	0.204851	0.00220906	0.0243441
Adipose	RSL1D1	age	-0.204842	0.00221006	0.0243441
Adipose	TIA1	age	-0.204841	0.00221025	0.0243441
Adipose	COL12A1	age	0.204802	0.00221457	0.0243753
Adipose	SEPT4	age	-0.204735	0.00222218	0.0244424
Adipose	CHEK2	age	0.20471	0.00222495	0.0244564
Adipose	LOC202134	age	0.204636	0.00223341	0.0245329
Adipose	SPON1	age	-0.204615	0.00223581	0.0245427
Adipose	C10orf140	age	-0.204579	0.00223986	0.0245689
Adipose	ENTPD1	age	0.204554	0.00224272	0.0245689
Adipose	RFC1	age	-0.204556	0.00224253	0.0245689
Adipose	FLJ20273	age	0.204541	0.00224424	0.0245691
Adipose	EIF4EBP2	age	-0.204506	0.00224825	0.0245964
Adipose	C6orf115	age	0.204428	0.00225717	0.0246775
Adipose	LUM	age	0.204379	0.00226279	0.0247114
Adipose	PKD1L1	age	-0.204375	0.0022633	0.0247114
Adipose	SOX17	age	-0.20435	0.00226619	0.0247263
Adipose	CCNB1IP1	age	-0.204285	0.00227363	0.0247909
Adipose	LOC729317	age	-0.204165	0.00228755	0.024926
Adipose	MLX	age	-0.20409	0.00229629	0.0249879
Adipose	MTIF3	age	-0.2041	0.00229512	0.0249879
Adipose	IFI30	age	0.204036	0.00230265	0.0250353
Adipose	RPS6KB1	age	-0.204013	0.00230525	0.0250353
Adipose	SPON2	age	0.204018	0.00230467	0.0250353
Adipose	IPO5	age	-0.203961	0.00231138	0.0250851
Adipose	RBPMS	age	-0.203899	0.00231869	0.0251477
Adipose	ASPHD2	age	0.203842	0.00232544	0.0252041
Adipose	MBP	age	0.203822	0.0023278	0.025213
Adipose	ZNF672	age	-0.203644	0.00234884	0.0254239
Adipose	S100A13	age	-0.203628	0.00235082	0.0254285
Adipose	S100A4	age	0.203607	0.00235327	0.0254381
Adipose	C12orf65	age	-0.203554	0.00235965	0.0254621
Adipose	GALT	age	-0.203549	0.00236018	0.0254621
Adipose	TIGD2	age	-0.203553	0.00235971	0.0254621
Adipose	LOC100134108	age	-0.203524	0.00236317	0.0254776
Adipose	AP3M1	age	-0.203466	0.0023701	0.0255221
Adipose	BID	age	0.203464	0.00237044	0.0255221
Adipose	MATK	age	0.203431	0.00237431	0.025547
Adipose	TGDS	age	-0.203403	0.00237772	0.0255668
Adipose	NBR1	age	-0.203287	0.00239168	0.0257
Adipose	TRMT1	age	0.203242	0.00239721	0.0257423
Adipose	LOC100133055	age	-0.203187	0.00240382	0.0257964
Adipose	MTHFD1	age	-0.20312	0.00241209	0.025851
Adipose	SEC23A	age	-0.203128	0.00241107	0.025851
Adipose	CPE	age	0.203059	0.00241942	0.0259126
Adipose	BEND6	age	0.202977	0.0024295	0.0260035
Adipose	TTC17	age	-0.202888	0.00244051	0.0261042
Adipose	BNIP3L	age	-0.202857	0.00244436	0.0261282
Adipose	DPY19L2	age	-0.202836	0.0024469	0.0261382
Adipose	LOC648605	age	-0.202757	0.00245674	0.0262261
Adipose	CCDC85A	age	-0.202724	0.00246081	0.0262524
Adipose	FTHL16	age	0.202694	0.00246447	0.0262608
Adipose	NAP1L1	age	0.202691	0.00246482	0.0262608
Adipose	GRHL1	age	0.202501	0.00248864	0.0264973
Adipose	CAPNS1	age	0.202472	0.00249221	0.0265179
Adipose	MRPL32	age	-0.202449	0.00249521	0.0265326
Adipose	CCDC45	age	-0.202363	0.002506	0.0266126
Adipose	CLDN15	age	0.202374	0.0025046	0.0266126
Adipose	SLC20A1	age	0.202318	0.00251169	0.0266557
Adipose	ANPEP	age	0.202301	0.00251388	0.0266615
Adipose	FANCL	age	-0.20226	0.00251909	0.0266994
Adipose	CST7	age	0.202225	0.00252347	0.0267111
Adipose	MAP3K5	age	-0.20223	0.00252283	0.0267111
Adipose	WDR19	age	-0.202198	0.00252693	0.0267304
Adipose	TNNT3	age	0.202088	0.00254098	0.0268615
Adipose	C5orf51	age	-0.202049	0.00254589	0.0268793
Adipose	PEF1	age	0.202049	0.00254596	0.0268793
Adipose	OBFC2A	age	0.202013	0.00255059	0.0269108
Adipose	SLC48A1	age	0.201998	0.00255252	0.0269137
Adipose	PSD4	age	0.201944	0.00255945	0.0269694
Adipose	PEMT	age	0.20193	0.00256124	0.0269708
Adipose	ZDHHC8	age	-0.201848	0.00257186	0.0270651
Adipose	ZCCHC24	age	0.201745	0.00258519	0.0271878
Adipose	ZNF285A	age	-0.201696	0.00259148	0.0272364
Adipose	ATM	age	0.201666	0.00259539	0.02726
Adipose	RGS2	age	0.201651	0.00259735	0.027263
Adipose	KATNA1	age	-0.201599	0.00260417	0.027317
Adipose	COPS3	age	-0.20158	0.00260672	0.0273261
Adipose	C9orf169	age	0.201407	0.00262937	0.0275458
Adipose	WDR92	age	-0.201338	0.00263855	0.0276243
Adipose	ATP7B	age	-0.201304	0.00264304	0.0276358
Adipose	RCOR3	age	-0.201315	0.00264164	0.0276358
Adipose	SERPINB6	age	-0.201251	0.00265005	0.0276913
Adipose	NFKBIA	age	-0.201174	0.00266026	0.0277802
Adipose	ZNF567	age	-0.201136	0.00266545	0.0278166
Adipose	STK35	age	-0.201078	0.00267319	0.0278795
Adipose	LOC644619	age	-0.200964	0.00268849	0.0280211
Adipose	FBXO7	age	0.200909	0.00269591	0.0280486
Adipose	LOC440313	age	0.200928	0.00269328	0.0280486
Adipose	LPIN2	age	0.200906	0.00269628	0.0280486
Adipose	C7orf43	age	0.200814	0.00270869	0.0281596
Adipose	SPA17	age	0.200786	0.00271253	0.0281816
Adipose	HMGA1	age	0.200757	0.00271646	0.0282045
Adipose	EPDR1	age	0.200713	0.00272243	0.0282485
Adipose	ST13	age	-0.200667	0.00272865	0.0282949
Adipose	LOC100128975	age	-0.200632	0.00273343	0.0283265
Adipose	FAM160B1	age	-0.200537	0.00274652	0.0284441
Adipose	CD44	age	0.200387	0.00276712	0.0286392
Adipose	MYNN	age	-0.200277	0.00278244	0.0287796
Adipose	GMPR	age	0.200174	0.00279668	0.0288902
Adipose	SMC3	age	-0.200187	0.00279498	0.0288902
Adipose	LOC93556	age	-0.200135	0.00280212	0.028928
Adipose	HIC2	age	-0.200085	0.0028092	0.02897
Adipose	PLA2G7	age	0.200081	0.00280974	0.02897
Adipose	PPP3CC	age	-0.200022	0.00281801	0.0290369
Adipose	AHNAK2	age	0.19978	0.00285225	0.0293711
Adipose	FOXO1	age	-0.199732	0.00285897	0.0293846
Adipose	IPW	age	-0.199736	0.00285841	0.0293846
Adipose	LOC653994	age	-0.199745	0.00285715	0.0293846
Adipose	KCNH8	age	-0.199678	0.00286673	0.0294459
Adipose	CUGBP2	age	0.19964	0.00287213	0.0294827
Adipose	ACADM	age	-0.199563	0.00288319	0.0294857
Adipose	ARG99	age	-0.199585	0.00288008	0.0294857
Adipose	FKBP10	age	0.199584	0.00288016	0.0294857
Adipose	FTHL7	age	0.199609	0.00287658	0.0294857
Adipose	LOC100130550	age	-0.199562	0.00288327	0.0294857
Adipose	REC8	age	0.199588	0.00287953	0.0294857
Adipose	IRAK1BP1	age	-0.199536	0.00288702	0.0295056
Adipose	TNF	age	0.199404	0.00290608	0.0296817
Adipose	CCL5	age	0.199358	0.00291275	0.0297185
Adipose	DEDD2	age	0.199316	0.00291879	0.0297185
Adipose	ESR2	age	-0.199321	0.00291807	0.0297185
Adipose	NDUFB6	age	-0.19932	0.00291823	0.0297185
Adipose	OXSM	age	-0.199323	0.00291775	0.0297185
Adipose	C1orf24	age	0.199286	0.00292315	0.0297442
Adipose	LUC7L	age	-0.199271	0.00292533	0.0297479
Adipose	ALDH1A2	age	0.199257	0.00292735	0.0297499
Adipose	LOC441484	age	0.199235	0.00293059	0.0297642
Adipose	GTF2B	age	-0.199204	0.00293512	0.0297731
Adipose	MRPL51	age	-0.199216	0.00293334	0.0297731
Adipose	LOC100133503	age	-0.199127	0.00294641	0.029869
Adipose	MSTN	age	-0.199093	0.00295129	0.0298999
Adipose	DHX32	age	-0.199035	0.00295985	0.029968
Adipose	CASP1	age	0.198999	0.00296508	0.0300024
Adipose	NHP2	age	-0.198966	0.00296991	0.0300326
Adipose	HAX1	age	-0.19894	0.00297384	0.0300537
Adipose	CASQ2	age	-0.198919	0.00297688	0.0300658
Adipose	YIF1B	age	0.198866	0.00298477	0.0301268
Adipose	SLC12A9	age	0.198821	0.00299144	0.0301754
Adipose	ETFA	age	-0.198778	0.0029978	0.0301926
Adipose	LOC253820	age	-0.198772	0.0029987	0.0301926
Adipose	PATL2	age	0.198786	0.00299656	0.0301926
Adipose	RPS15A	age	-0.198754	0.00300143	0.0302014
Adipose	MS4A14	age	0.198727	0.00300532	0.0302219
Adipose	PLSCR4	age	-0.198708	0.00300814	0.0302288
Adipose	SCHIP1	age	-0.198698	0.00300971	0.0302288
Adipose	FBXL5	age	-0.198542	0.00303301	0.0304252
Adipose	LYSMD2	age	0.198555	0.00303117	0.0304252
Adipose	NAT10	age	-0.198439	0.00304857	0.0305626
Adipose	ACAD8	age	-0.198406	0.0030536	0.0305942
Adipose	TMEM120A	age	-0.198348	0.00306235	0.030663
Adipose	C11orf83	age	-0.198264	0.00307501	0.0307708
Adipose	BCLAF1	age	-0.198089	0.00310174	0.0310003
Adipose	DPT	age	0.198089	0.00310174	0.0310003
Adipose	DENND3	age	0.198059	0.00310634	0.0310273
Adipose	FAM102A	age	0.198001	0.00311531	0.0310978
Adipose	LOC100133972	age	-0.197959	0.00312173	0.0311428
Adipose	C14orf132	age	0.197932	0.00312585	0.0311648
Adipose	LOC652616	age	0.197885	0.00313323	0.0312193
Adipose	FLJ10986	age	-0.197852	0.00313822	0.03125
Adipose	MYBL1	age	0.197802	0.00314598	0.0313081
Adipose	COG2	age	-0.197568	0.0031825	0.0316502
Adipose	CRHBP	age	-0.197557	0.00318425	0.0316502
Adipose	IRAK2	age	-0.197514	0.00319106	0.0316793
Adipose	PRSS36	age	0.197518	0.00319045	0.0316793
Adipose	LSS	age	-0.197476	0.00319709	0.0317006
Adipose	TMEM150A	age	-0.197488	0.00319517	0.0317006
Adipose	RUNDC3B	age	-0.197414	0.00320674	0.0317769
Adipose	C6orf185	age	0.197305	0.00322399	0.0318719
Adipose	HTT	age	0.19728	0.00322805	0.0318719
Adipose	IGSF6	age	0.197305	0.00322408	0.0318719
Adipose	LOC100132037	age	-0.197289	0.00322655	0.0318719
Adipose	PREP	age	-0.19728	0.00322796	0.0318719
Adipose	TRAT1	age	0.197328	0.00322046	0.0318719
Adipose	ATP2B4	age	-0.197199	0.00324088	0.0319598
Adipose	PIP5K1C	age	0.197205	0.00323991	0.0319598
Adipose	METTL14	age	-0.197166	0.00324612	0.0319921
Adipose	CDK10	age	-0.197141	0.0032502	0.032013
Adipose	GALC	age	0.19708	0.00325999	0.03209
Adipose	CYLN2	age	0.197022	0.00326918	0.0321611
Adipose	CD99L2	age	-0.196996	0.00327338	0.0321733
Adipose	DPM2	age	0.19699	0.00327437	0.0321733
Adipose	DSG2	age	-0.196972	0.00327732	0.0321829
Adipose	MEIS2	age	-0.196877	0.00329258	0.0322938
Adipose	TMEM126A	age	-0.196889	0.00329069	0.0322938
Adipose	LIN52	age	-0.196846	0.00329771	0.0323247
Adipose	RWDD1	age	-0.196818	0.00330212	0.0323485
Adipose	EFNA1	age	-0.19679	0.00330672	0.0323741
Adipose	LOC645174	age	0.196742	0.00331458	0.0324316
Adipose	SGSH	age	0.196729	0.00331667	0.0324325
Adipose	IRAK1	age	0.196704	0.00332065	0.032452
Adipose	CLEC4GP1	age	0.196666	0.003327	0.0324946
Adipose	IL8	age	0.196559	0.00334447	0.0326456
Adipose	CAMK1	age	-0.196519	0.00335095	0.0326893
Adipose	FBXO32	age	-0.196414	0.00336835	0.0328394
Adipose	LOC387882	age	0.196391	0.00337212	0.0328565
Adipose	LOC644315	age	-0.196259	0.00339396	0.0330495
Adipose	LOC388275	age	-0.196228	0.00339923	0.0330614
Adipose	UTX	age	-0.196231	0.00339867	0.0330614
Adipose	FZD2	age	0.196214	0.00340154	0.0330641
Adipose	PNRC1	age	0.196163	0.00341007	0.0331273
Adipose	INPP5F	age	-0.196137	0.00341425	0.0331284
Adipose	PCDHB10	age	0.196146	0.00341286	0.0331284
Adipose	ACOT1	age	-0.196062	0.00342691	0.0332315
Adipose	CTSW	age	0.196012	0.00343522	0.0332922
Adipose	MTERFD1	age	-0.19599	0.00343896	0.0333087
Adipose	PLXNA1	age	0.19597	0.00344233	0.0333215
Adipose	SLC9A4	age	-0.195918	0.00345104	0.033386
Adipose	PDZD4	age	0.195829	0.00346618	0.0335126
Adipose	LOC554208	age	-0.195763	0.00347731	0.0336003
Adipose	OPLAH	age	-0.19555	0.00351376	0.0339324
Adipose	PLEKHO2	age	0.195487	0.00352465	0.0340173
Adipose	FAM38B	age	-0.195463	0.00352876	0.0340369
Adipose	ITGB3	age	0.195418	0.00353653	0.0340862
Adipose	SAFB	age	-0.195409	0.00353806	0.0340862
Adipose	BAG4	age	-0.19536	0.00354642	0.0341466
Adipose	CMA1	age	0.195334	0.00355094	0.0341699
Adipose	DTWD1	age	-0.195314	0.00355441	0.0341831
Adipose	KIAA1545	age	0.195273	0.00356164	0.0342325
Adipose	CTSA	age	0.195227	0.00356947	0.0342875
Adipose	MCEE	age	-0.195144	0.00358401	0.0344062
Adipose	NAT8L	age	-0.195132	0.00358605	0.0344062
Adipose	SH3BP1	age	0.195085	0.00359431	0.0344652
Adipose	KIAA1107	age	-0.195035	0.00360308	0.034529
Adipose	CDKN2D	age	0.195002	0.00360884	0.0345639
Adipose	RSC1A1	age	-0.194971	0.00361432	0.0345766
Adipose	TARSL2	age	-0.194971	0.00361441	0.0345766
Adipose	HPGD	age	0.194921	0.00362323	0.0346406
Adipose	RAB3IL1	age	0.194897	0.00362735	0.0346597
Adipose	STK4	age	0.194872	0.00363187	0.0346825
Adipose	SLAMF8	age	0.194787	0.00364683	0.034805
Adipose	OR2W3	age	0.194771	0.00364969	0.034812
Adipose	CLN3	age	0.194723	0.00365829	0.0348597
Adipose	HSF1	age	-0.194719	0.00365898	0.0348597
Adipose	CXCR7	age	0.194641	0.00367285	0.0349715
Adipose	CEACAM1	age	-0.194623	0.00367603	0.0349813
Adipose	DAB2	age	0.194598	0.0036806	0.0350044
Adipose	PILRA	age	0.194545	0.00368996	0.0350729
Adipose	RBM28	age	-0.194516	0.00369525	0.0351027
Adipose	MRPL45	age	-0.194444	0.00370814	0.0352047
Adipose	ADRB3	age	-0.194391	0.00371767	0.0352745
Adipose	BDP1	age	-0.194372	0.00372118	0.0352873
Adipose	NDUFB8	age	-0.194351	0.003725	0.035303
Adipose	RBMS2P	age	-0.194326	0.00372942	0.0353244
Adipose	KIAA1217	age	-0.194265	0.00374051	0.0353501
Adipose	LOC727987	age	-0.19427	0.0037396	0.0353501
Adipose	TPBG	age	0.194268	0.00374	0.0353501
Adipose	UCHL1	age	0.194264	0.00374081	0.0353501
Adipose	TMEM141	age	-0.194184	0.00375527	0.0354662
Adipose	CD9	age	0.19415	0.00376155	0.035505
Adipose	AXUD1	age	-0.194127	0.00376571	0.035505
Adipose	NEDD4L	age	-0.194126	0.00376592	0.035505
Adipose	FAF1	age	-0.193934	0.00380109	0.0358159
Adipose	LRRC41	age	-0.193881	0.00381083	0.035887
Adipose	NBN	age	-0.193852	0.00381627	0.0359175
Adipose	KIAA0368	age	-0.193832	0.00381987	0.0359306
Adipose	RSPO3	age	-0.193793	0.00382718	0.0359785
Adipose	APOL4	age	-0.193745	0.00383605	0.0360411
Adipose	MAP4	age	-0.19365	0.00385363	0.0361855
Adipose	LOC643531	age	-0.193625	0.0038583	0.0362085
Adipose	TSPAN12	age	-0.193599	0.00386318	0.0362334
Adipose	RB1CC1	age	-0.193583	0.0038663	0.0362418
Adipose	RIMS3	age	0.193485	0.00388463	0.0363719
Adipose	ZNF136	age	-0.193488	0.00388401	0.0363719
Adipose	ARHGEF7	age	-0.193385	0.00390336	0.0365263
Adipose	SLC39A14	age	-0.193359	0.0039083	0.0365514
Adipose	TMEM219	age	0.193331	0.00391355	0.0365586
Adipose	ZNF433	age	-0.193338	0.00391229	0.0365586
Adipose	MMP2	age	0.193233	0.00393219	0.0367032
Adipose	MRPL41	age	-0.193214	0.00393578	0.0367032
Adipose	SBNO2	age	0.193215	0.00393557	0.0367032
Adipose	MED25	age	0.193196	0.00393927	0.0367147
Adipose	RRAGC	age	-0.193177	0.00394287	0.0367273
Adipose	GPBAR1	age	0.193137	0.00395049	0.0367773
Adipose	LILRA3	age	0.193105	0.00395654	0.0368125
Adipose	LOC440900	age	0.193026	0.00397175	0.0369178
Adipose	LOC652078	age	-0.193022	0.00397239	0.0369178
Adipose	MAPK3	age	0.192986	0.00397942	0.0369622
Adipose	DKK1	age	0.192824	0.00401059	0.0370826
Adipose	DPF2	age	-0.192826	0.00401016	0.0370826
Adipose	FAM59A	age	-0.192862	0.00400318	0.0370826
Adipose	IGFBP5	age	-0.192875	0.00400071	0.0370826
Adipose	MARCO	age	0.19283	0.0040093	0.0370826
Adipose	PTCRA	age	0.192896	0.00399664	0.0370826
Adipose	ZC3H12C	age	-0.192827	0.00400994	0.0370826
Adipose	ZNF514	age	-0.192868	0.004002	0.0370826
Adipose	LOC728835	age	0.192806	0.00401403	0.0370933
Adipose	WDYHV1	age	-0.192751	0.00402469	0.0371708
Adipose	RBM4B	age	-0.192665	0.00404143	0.0373042
Adipose	ESRRAP2	age	-0.192638	0.00404673	0.0373321
Adipose	VPS72	age	-0.192616	0.00405085	0.0373489
Adipose	AEBP2	age	-0.192595	0.00405508	0.0373668
Adipose	LOXHD1	age	-0.192579	0.00405823	0.0373747
Adipose	LOC153684	age	-0.192486	0.00407629	0.0375199
Adipose	RABGAP1	age	-0.192442	0.00408492	0.0375768
Adipose	RGPD8	age	-0.192426	0.0040882	0.0375768
Adipose	ZAP70	age	0.19242	0.0040894	0.0375768
Adipose	BCHE	age	-0.192335	0.00410605	0.0377086
Adipose	LOC100130123	age	-0.192293	0.0041144	0.037764
Adipose	C12orf26	age	-0.192274	0.00411814	0.037773
Adipose	SNORD21	age	-0.192265	0.00412001	0.037773
Adipose	APBB2	age	-0.192169	0.00413899	0.0379144
Adipose	COPE	age	0.192162	0.00414043	0.0379144
Adipose	MLST8	age	0.19214	0.00414474	0.0379144
Adipose	ZNF34	age	-0.192142	0.0041443	0.0379144
Adipose	SH3GLB2	age	0.192104	0.00415194	0.037959
Adipose	GPNMB	age	0.191937	0.00418533	0.0381999
Adipose	IPO11	age	-0.191941	0.00418454	0.0381999
Adipose	LOC729608	age	-0.191943	0.00418421	0.0381999
Adipose	CD34	age	0.191882	0.00419639	0.0382795
Adipose	SYNC	age	0.191869	0.00419908	0.0382826
Adipose	SNORA61	age	0.191843	0.00420435	0.0383092
Adipose	SH3RF3	age	0.191801	0.00421277	0.0383644
Adipose	BTLA	age	0.191765	0.00421996	0.0384085
Adipose	CD99	age	0.191664	0.00424059	0.0385747
Adipose	RWDD2A	age	-0.191582	0.00425712	0.0387035
Adipose	CRIPT	age	-0.19153	0.00426779	0.0387357
Adipose	HDHD1A	age	-0.19155	0.00426382	0.0387357
Adipose	LOC729885	age	-0.191536	0.00426666	0.0387357
Adipose	HNRPA1P4	age	-0.191449	0.00428441	0.0388649
Adipose	LOC100129674	age	0.191431	0.00428818	0.0388774
Adipose	MCOLN2	age	0.191392	0.00429618	0.0389283
Adipose	CS	age	-0.191351	0.00430464	0.0389741
Adipose	FMO1	age	-0.191344	0.00430602	0.0389741
Adipose	DIO2	age	0.19131	0.00431301	0.0390158
Adipose	FBXO30	age	-0.19128	0.00431933	0.0390512
Adipose	MAP3K14	age	0.191238	0.00432784	0.0391065
Adipose	KBTBD3	age	-0.191197	0.00433648	0.0391628
Adipose	FHL3	age	0.191166	0.00434282	0.0391665
Adipose	LOC100128086	age	-0.19116	0.00434409	0.0391665
Adipose	PTPRC	age	0.191174	0.00434121	0.0391665
Adipose	HIST1H4H	age	0.191068	0.0043633	0.0392312
Adipose	KHDRBS3	age	-0.191078	0.0043611	0.0392312
Adipose	PUM2	age	-0.191085	0.00435971	0.0392312
Adipose	RTN2	age	0.191071	0.00436272	0.0392312
Adipose	TMEM185A	age	0.191069	0.00436307	0.0392312
Adipose	ZNF17	age	-0.190992	0.00437909	0.0393515
Adipose	ZNF503	age	0.190942	0.00438969	0.039425
Adipose	TEAD2	age	-0.190839	0.0044113	0.0395973
Adipose	CD8A	age	0.190803	0.0044188	0.0396399
Adipose	LOC100133232	age	-0.190793	0.00442091	0.0396399
Adipose	FBXO22	age	-0.190718	0.00443678	0.0396846
Adipose	KLHL29	age	0.190752	0.0044296	0.0396846
Adipose	POLR3GL	age	-0.190718	0.00443678	0.0396846
Adipose	RIC8B	age	-0.190712	0.00443807	0.0396846
Adipose	YBX1	age	0.190735	0.00443313	0.0396846
Adipose	INSIG1	age	-0.1907	0.00444054	0.0396849
Adipose	NTNG1	age	0.190677	0.00444549	0.0397074
Adipose	VIP	age	-0.190399	0.0045048	0.0402151
Adipose	ANGPTL1	age	-0.19032	0.00452177	0.0403004
Adipose	NR2F6	age	-0.19033	0.00451974	0.0403004
Adipose	ZZZ3	age	-0.190343	0.00451687	0.0403004
Adipose	STAG3L3	age	-0.190246	0.00453772	0.0403763
Adipose	THAP2	age	-0.190248	0.00453736	0.0403763
Adipose	WDR54	age	0.190257	0.00453544	0.0403763
Adipose	ATPBD1B	age	0.190229	0.00454132	0.0403863
Adipose	SGCE	age	-0.190217	0.00454397	0.0403878
Adipose	DNASE1L3	age	-0.190189	0.00455011	0.0403983
Adipose	FLNA	age	0.190191	0.00454962	0.0403983
Adipose	ANO10	age	-0.190143	0.00456011	0.0404602
Adipose	SLC25A17	age	-0.190134	0.00456204	0.0404602
Adipose	KPNA2	age	0.190037	0.00458308	0.0405838
Adipose	TMEM62	age	0.190035	0.00458344	0.0405838
Adipose	UBN2	age	-0.190047	0.00458102	0.0405838
Adipose	RASAL3	age	0.190016	0.00458769	0.0405993
Adipose	FADS1	age	-0.189939	0.00460445	0.0407256
Adipose	RPF2	age	-0.189889	0.00461554	0.0408015
Adipose	C17orf42	age	-0.189864	0.00462091	0.0408268
Adipose	C17orf62	age	0.189833	0.00462787	0.0408662
Adipose	IMPA2	age	0.189821	0.00463044	0.0408667
Adipose	C11orf54	age	-0.189726	0.00465127	0.0409397
Adipose	LOC440341	age	0.189731	0.00465029	0.0409397
Adipose	LPAR2	age	0.189765	0.00464268	0.0409397
Adipose	MMP23B	age	0.189726	0.00465127	0.0409397
Adipose	PIGB	age	0.189736	0.00464906	0.0409397
Adipose	PLEKHA2	age	0.189698	0.00465754	0.0409507
Adipose	SAA4	age	-0.189701	0.00465693	0.0409507
Adipose	ANKRD16	age	-0.189605	0.00467811	0.0411094
Adipose	LOC728855	age	0.189594	0.00468071	0.04111
Adipose	C6orf211	age	-0.189436	0.0047159	0.0413968
Adipose	LOC440349	age	-0.189329	0.00473983	0.0415844
Adipose	HBG2	age	0.189311	0.00474382	0.0415971
Adipose	BUD13	age	-0.189243	0.0047591	0.0417086
Adipose	KIAA0114	age	-0.189193	0.00477052	0.0417704
Adipose	SLC14A2	age	0.189189	0.00477127	0.0417704
Adipose	EIF2B5	age	-0.189148	0.00478058	0.0418294
Adipose	GADD45B	age	-0.189123	0.00478637	0.0418576
Adipose	LOC100134393	age	-0.189088	0.00479431	0.0419046
Adipose	MGC26718	age	-0.189034	0.00480657	0.0419667
Adipose	RBP1	age	-0.18904	0.00480518	0.0419667
Adipose	EPB41L4B	age	-0.189008	0.00481252	0.0419848
Adipose	PFKFB2	age	0.188988	0.00481695	0.0419848
Adipose	RANBP3L	age	0.188973	0.0048205	0.0419848
Adipose	SIRT5	age	-0.188977	0.00481948	0.0419848
Adipose	ZNF397	age	-0.188968	0.00482151	0.0419848
Adipose	MEF2C	age	-0.188934	0.00482938	0.0420308
Adipose	NAAA	age	0.188916	0.00483345	0.0420438
Adipose	SNX13	age	-0.188875	0.00484274	0.0421021
Adipose	LOC100128485	age	-0.188853	0.00484796	0.042117
Adipose	LOC100133012	age	0.188845	0.00484962	0.042117
Adipose	DLGAP4	age	0.188831	0.00485281	0.0421223
Adipose	CYP20A1	age	-0.188796	0.00486085	0.0421472
Adipose	LAX1	age	0.1888	0.00485996	0.0421472
Adipose	SHRM	age	-0.188766	0.00486788	0.0421857
Adipose	C12orf41	age	-0.188736	0.00487479	0.0422216
Adipose	DDIT3	age	-0.188714	0.00487979	0.0422216
Adipose	DIAPH2	age	-0.188722	0.00487787	0.0422216
Adipose	SFRS4	age	-0.188675	0.0048889	0.042278
Adipose	P2RX4	age	0.188657	0.00489288	0.04229
Adipose	MKRN2	age	-0.188604	0.00490524	0.0423518
Adipose	TNFRSF25	age	0.188605	0.00490511	0.0423518
Adipose	NIT2	age	-0.188572	0.00491258	0.0423928
Adipose	RPS7	age	-0.188538	0.00492046	0.0424383
Adipose	ASGR1	age	0.188525	0.00492356	0.0424426
Adipose	FNBP1L	age	-0.188486	0.00493274	0.0424993
Adipose	TNPO1	age	-0.188451	0.00494078	0.042546
Adipose	MMP25	age	0.188337	0.00496742	0.0427303
Adipose	PDCD2L	age	-0.188344	0.00496586	0.0427303
Adipose	RNF182	age	0.18831	0.00497381	0.0427627
Adipose	LOC729222	age	-0.188279	0.00498098	0.0427916
Adipose	NFKBIL1	age	-0.188273	0.00498242	0.0427916
Adipose	FAM96A	age	0.188213	0.00499668	0.0428914
Adipose	PSD3	age	0.188052	0.00503466	0.0431947
Adipose	LOC643438	age	-0.188	0.00504706	0.0432784
Adipose	LOC652458	age	-0.187983	0.00505103	0.0432896
Adipose	NLGN4X	age	-0.187894	0.00507236	0.0434496
Adipose	RBPMS2	age	-0.187856	0.00508126	0.043503
Adipose	NSMCE2	age	-0.187828	0.00508805	0.0435382
Adipose	ARHGAP22	age	0.187707	0.00511701	0.043763
Adipose	MARCH5	age	-0.187656	0.00512933	0.0437731
Adipose	PRPSAP1	age	-0.18765	0.00513094	0.0437731
Adipose	SLC40A1	age	0.187647	0.00513161	0.0437731
Adipose	TLR1	age	0.187648	0.00513121	0.0437731
Adipose	TUBA4A	age	0.187666	0.00512692	0.0437731
Adipose	IQGAP1	age	0.187612	0.00514007	0.0438223
Adipose	DRG1	age	-0.187567	0.00515082	0.0438681
Adipose	LOC158301	age	-0.187577	0.0051484	0.0438681
Adipose	C20orf26	age	0.187552	0.00515459	0.0438773
Adipose	MGC16121	age	-0.187494	0.00516862	0.0439737
Adipose	CDC42	age	0.187406	0.00518999	0.0441325
Adipose	TSGA10	age	-0.187387	0.00519473	0.0441498
Adipose	AUH	age	-0.18735	0.00520369	0.0441569
Adipose	CENPK	age	0.187363	0.00520043	0.0441569
Adipose	MATN2	age	-0.187358	0.00520179	0.0441569
Adipose	KCNJ8	age	-0.187278	0.00522124	0.0442827
Adipose	PIAS4	age	-0.18719	0.00524294	0.0444437
Adipose	C14orf93	age	-0.187174	0.00524677	0.044453
Adipose	ATXN3	age	-0.187039	0.00528025	0.044674
Adipose	IFI16	age	0.187035	0.00528108	0.044674
Adipose	TPM3	age	0.187045	0.00527874	0.044674
Adipose	LOC645381	age	-0.186997	0.00529045	0.0447301
Adipose	LRRC32	age	0.186931	0.00530701	0.0448469
Adipose	AMMECR1	age	0.186899	0.0053149	0.0448682
Adipose	MFF	age	0.186899	0.00531504	0.0448682
Adipose	BCL6B	age	-0.186877	0.0053203	0.0448893
Adipose	CCNL1	age	-0.186801	0.00533945	0.0450276
Adipose	RBMS2	age	-0.186781	0.00534446	0.0450465
Adipose	ZNF320	age	-0.186747	0.00535281	0.0450936
Adipose	DHRS7	age	0.186691	0.00536704	0.0451901
Adipose	ARRDC5	age	0.186675	0.00537109	0.0452009
Adipose	AES	age	0.186641	0.00537962	0.0452403
Adipose	TAPBP	age	0.186623	0.0053841	0.0452403
Adipose	ZBTB41	age	-0.186624	0.00538368	0.0452403
Adipose	TXNDC16	age	-0.186582	0.00539433	0.0453029
Adipose	LOC283412	age	-0.186435	0.00543162	0.0455926
Adipose	BCAT2	age	-0.186413	0.00543713	0.0456153
Adipose	MSR1	age	0.186387	0.00544391	0.0456488
Adipose	SHPRH	age	-0.186317	0.00546162	0.0457644
Adipose	WDR34	age	0.18631	0.00546332	0.0457644
Adipose	LOC728505	age	-0.186201	0.0054912	0.0459743
Adipose	LOC283953	age	0.186116	0.00551304	0.0461335
Adipose	NPTN	age	0.186049	0.00553038	0.0462548
Adipose	FAM116B	age	0.186004	0.00554201	0.0463283
Adipose	C17orf68	age	-0.185989	0.00554603	0.0463382
Adipose	LOC401076	age	0.185955	0.00555481	0.0463511
Adipose	NT5DC3	age	-0.185956	0.00555438	0.0463511
Adipose	RHBDD2	age	0.18595	0.00555611	0.0463511
Adipose	CLIC6	age	0.185852	0.00558151	0.0465263
Adipose	KCTD9	age	-0.185847	0.00558281	0.0465263
Adipose	APOBEC3G	age	0.185801	0.00559483	0.0465788
Adipose	LRRC25	age	0.185807	0.00559324	0.0465788
Adipose	LOC642773	age	-0.185705	0.00561981	0.0467629
Adipose	LYPLA1	age	-0.185668	0.00562957	0.0468202
Adipose	SMAD4	age	-0.185629	0.00563964	0.04688
Adipose	PSMD9	age	0.185535	0.0056645	0.0470627
Adipose	POM121C	age	-0.185474	0.00568065	0.0471728
Adipose	OTUD7B	age	-0.18542	0.00569491	0.0472672
Adipose	KREMEN1	age	0.18531	0.00572414	0.0474856
Adipose	FTHL12	age	0.18523	0.00574548	0.0476384
Adipose	CDGAP	age	-0.185195	0.00575484	0.0476675
Adipose	CNBP	age	-0.1852	0.0057535	0.0476675
Adipose	SLC9A5	age	0.185179	0.005759	0.0476778
Adipose	LOC100133678	age	0.185127	0.00577285	0.0477439
Adipose	TRIM47	age	0.185127	0.00577285	0.0477439
Adipose	IFITM2	age	0.185082	0.00578509	0.0478208
Adipose	CLSTN1	age	0.185066	0.00578927	0.0478312
Adipose	SNPH	age	0.184977	0.00581323	0.0480048
Adipose	C2orf64	age	-0.184949	0.00582088	0.0480436
Adipose	ALDH7A1	age	-0.18488	0.00583953	0.0481732
Adipose	MAK10	age	-0.184817	0.00585672	0.0482906
Adipose	PAXIP1	age	-0.184714	0.00588472	0.0484969
Adipose	ZNF650	age	-0.184685	0.00589261	0.0485374
Adipose	LOC147804	age	0.184654	0.00590097	0.0485817
Adipose	LOC199800	age	0.184605	0.00591451	0.0486686
Adipose	GDI1	age	0.184527	0.00593587	0.0488197
Adipose	NDFIP2	age	-0.184488	0.00594658	0.0488831
Adipose	OXR1	age	-0.184444	0.00595869	0.0489579
Adipose	ATP2A3	age	0.184306	0.00599698	0.0492293
Adipose	BRI3	age	0.184303	0.00599775	0.0492293
Adipose	ALDH1L1	age	-0.184266	0.00600794	0.0492881
Adipose	PAPLN	age	0.184218	0.0060214	0.0493736
Adipose	HYAL1	age	-0.184101	0.00605399	0.0496159
Adipose	TPMT	age	0.184042	0.00607065	0.0497102
Adipose	TTK	age	0.184038	0.00607159	0.0497102
Adipose	TIMM23B	age	-0.184	0.00608251	0.0497746
Adipose	ZW10	age	-0.183916	0.00610614	0.0499429
Adipose	ZNHIT3	age	-0.183904	0.00610943	0.0499448

## Sheet: Table S3
Table S3. MEGENA network modules of AAGMEx adipose tissue adjusted for BMI and sex
Tissue	Module	Size	Layer	Parent	Aging-upregulated gene enrichment	Aging-downregulated gene enrichment	Hub	Function
Adipose	M3	1683	2	M1	0		SEMA4D,NCKAP1L,ACP5,TREM2,TYROBP,MXD1,CD3D,IFI30,NPL,FAM65B,GRN,RAC2,PLA2G7,CORO1A,FGD3,TTYH3,FYB,FOLR2,FPR1,PRKCB1,SPOCD1,DNASE2B,KYNU,CD300A,H2AFY,ITK,LCP1,FERMT3,DOCK2,LTB,AMICA1,CD53,HCK,CTSD,HCST,ITGAX,SLC25A39,TOP2A,IL7R,GLA,CD86,CEP55,GZMA,LPXN,ALCAM,NLF2,MS4A6A,C1S,SMS,FGR,ITGB2,MMP25,PARVG,PTPN6,SMAP2,CD163,LGMN,HEXB,UBE2C,VSIG4,HAMP,NUSAP1,FPR3,SLC12A9,PTGIS,TCIRG1,CMTM2,NKG7,ADAM8,LAPT…	T_CELL_ACTIVATION
Adipose	M40	167	3	M3	1.76873e-67		RAC2,FYB,PRKCB1,CORO1A,HCK,PTPN6,PSCDBP,FGR,GPSM3,EVI2B,AQP9,LYN	POSITIVE_REGULATION_OF_CYTOKINE_PRODUCTION
Adipose	M15	185	2	M2		8.88835e-65	ANG,GMCL1,NAALAD2,GPD1L,GPHN,MPDZ,TTLL7,ADH1B,SLC27A2,GSDMB,PHF13	MONOCARBOXYLIC_ACID_METABOLIC_PROCESS
Adipose	M46	98	3	M3	4.36082e-55		FOLR2,MS4A6A,LGMN,VSIG4,LILRB5	HUMORAL_IMMUNE_RESPONSE
Adipose	M277	73	4	M46	4.04306e-44		FOLR2,LGMN,MS4A6A,LILRB5	DENDRITIC_CELL_DIFFERENTIATION
Adipose	M169	101	3	M15		8.0534e-39	GMCL1,NAALAD2,GPHN,TTLL7,MPDZ,SLC27A2	ORGANIC_ACID_BIOSYNTHETIC_PROCESS
Adipose	M41	121	3	M3	1.95762e-35		DOCK2,TYROBP,FERMT3,ITGB2,LCP1,FCGR2A	INTEGRIN_MEDIATED_SIGNALING_PATHWAY
Adipose	M260	72	4	M40	2.78682e-30		FYB,HCK,PSCDBP	INTERLEUKIN_1_BETA_PRODUCTION
Adipose	M689	58	5	M260	2.24526e-27		FYB,HCK	RESPONSE_TO_INTERFERON_GAMMA
Adipose	M36	128	3	M3	1.30369e-31		NCKAP1L,CD86,HCST,CXCL16,HLA.DMB,SLC15A3,HLA.DRA	NEUTROPHIL_MIGRATION
Adipose	M14	175	2	M2		2.42608e-35	PXMP2,ALDH6A1,LDHD,BCKDHB,PCCB,LOC100133972,PCCA	ORGANIC_ACID_CATABOLIC_PROCESS
Adipose	M248	89	4	M36	1.12164e-26		NCKAP1L,CD86,CXCL16,SLC15A3,HCST	POSITIVE_REGULATION_OF_ALPHA_BETA_T_CELL_DIFFERENTIATION
Adipose	M168	84	3	M15		2.94077e-25	ANG,GPD1L,GSDMB,PHF13
Adipose	M43	79	3	M3	5.48454e-27		CD3D,GZMA,NKG7,ITK	T_CELL_ACTIVATION
Adipose	M92	108	3	M6	0.000666596	1.00528e-11	LOC728453,PSMB7,EEF1D,HBD,AHSP,LOC100131164,DERL2	OXYGEN_TRANSPORT
Adipose	M238	121	4	M32	5.48454e-27		SEMA4D,FGD3,AMICA1,ADAM8,TMEM71,LOC606724	T_CELL_ACTIVATION
Adipose	M266	76	4	M42	5.77107e-21		KYNU,NPL,IFI30,LPXN,FPR3,SPRED1
Adipose	M670	91	5	M238	4.46706e-25		SEMA4D,AMICA1,ADAM8,TMEM71,LOC606724	T_CELL_ACTIVATION
Adipose	M263	27	4	M41	7.16482e-18		TYROBP	POSITIVE_REGULATION_OF_TUMOR_NECROSIS_FACTOR_SUPERFAMILY_CYTOKINE_PRODUCTION
Adipose	M264	43	4	M41	1.24172e-19		DOCK2,ITGB2,FCGR2A	PHAGOCYTOSIS
Adipose	M32	185	3	M3	3.22295e-28		SEMA4D,FGD3,AMICA1,SMAP2,ADAM8,TUBB1,RGS18,SLC12A9,TMEM71,LOC606724	INNATE_IMMUNE_RESPONSE_IN_MUCOSA
Adipose	M694	36	5	M264	5.15291e-21		DOCK2,ITGB2,FCGR2A	PHAGOCYTOSIS
Adipose	M268	40	4	M43	9.14908e-21		CD3D,GZMA	T_CELL_ACTIVATION
Adipose	M33	107	3	M3	9.66528e-24		MXD1,FPR1,FAM65B,CMTM2,MMP25	REGULATION_OF_INFLAMMATORY_RESPONSE
Adipose	M676	25	5	M248	2.32708e-17		CD86	POSITIVE_REGULATION_OF_CYTOKINE_BIOSYNTHETIC_PROCESS
Adipose	M164	51	3	M14		7.28135e-20	ALDH6A1,PCCA	BRANCHED_CHAIN_AMINO_ACID_CATABOLIC_PROCESS
Adipose	M45	76	3	M3	6.55025e-20		CD300A,ITGAX,PARVG,TCIRG1,SASH3,MYD88	ACTIVATION_OF_INNATE_IMMUNE_RESPONSE
Adipose	M557	62	4	M168		4.21088e-18	ANG,GSDMB
Adipose	M42	111	3	M3	2.56331e-18		KYNU,NPL,SMS,IFI30,M6PR,LOC642590,HEXB
Adipose	M240	40	4	M33	4.62438e-18		FPR1,CMTM2,PROK2	LEUKOCYTE_MIGRATION_INVOLVED_IN_INFLAMMATORY_RESPONSE
Adipose	M559	45	4	M169		5.55709e-18	GMCL1,TTLL7,NAALAD2
Adipose	M166	51	3	M14		2.75018e-16	PXMP2
Adipose	M44	41	3	M3	3.38882e-15		SLC25A39,SNCA,WDR40A
Adipose	M778	55	5	M380		2.04639e-15	LOC728453,EEF1D
Adipose	M380	71	4	M92		2.95375e-16	LOC728453,PSMB7,EEF1D
Adipose	M697	23	5	M266	3.28358e-12		NPL,IFI30
Adipose	M696	29	5	M266	2.86754e-10		KYNU,CCDC109B
Adipose	M186	82	3	M18	4.31149e-12		MVP,S100A4,CD99,GMPPA,EMP3	MEMBRANE_LIPID_METABOLIC_PROCESS
Adipose	M57	15	3	M5	1.54366e-11		CPA3,MS4A2	REGULATION_OF_ANGIOTENSIN_LEVELS_IN_BLOOD
Adipose	M272	26	4	M44	3.88253e-11		SLC25A39
Adipose	M941	14	6	M689	1.72268e-10		WAS,GPSM3
Adipose	M379	37	4	M92	1.70149e-10		HBD,LOC100131164,AHSP	ERYTHROCYTE_HOMEOSTASIS
Adipose	M307	53	4	M56	3.92485e-06		DENND4B,TAPBP,EHBP1L1,CDC25B	T_CELL_DIFFERENTIATION_INVOLVED_IN_IMMUNE_RESPONSE
Adipose	M96	91	3	M7	2.23041e-13		FBN1,C1QTNF3,PI16,FNDC1,DPYSL3	MIDBRAIN_DOPAMINERGIC_NEURON_DIFFERENTIATION
Adipose	M274	44	4	M45	4.36653e-10		CD300A,CD53,PARVG	MYD88_DEPENDENT_TOLL_LIKE_RECEPTOR_SIGNALING_PATHWAY
Adipose	M199	14	3	M21		7.25915e-09	LPIN1	PHOSPHATIDYLETHANOLAMINE_BIOSYNTHETIC_PROCESS
Adipose	M254	54	4	M39	3.94479e-11		ACP5,SPOCD1,PLA2G7
Adipose	M9	337	2	M1		4.62092e-21	PHF3,BCLAF1,MARCH7,RSBN1,FBXO11,CAND1,PTK2,BAZ2B,ZNF615,RCOR3,SNRK,RNF38,ZNF322A,GPR116,SMAD4,PLSCR4,ZNF518A	NUCLEOTIDE_EXCISION_REPAIR_DNA_INCISION
Adipose	M752	24	5	M307	4.98567e-06		TAPBP
Adipose	M100	174	3	M9		2.0258e-15	PHF3,RSBN1,RCOR3,ZNF615,BAZ2B,SNRK,RNF38,PLSCR4
Adipose	M692	25	5	M262	7.54012e-06		FERMT3
Adipose	M262	29	4	M41	4.5299e-06		FERMT3
Adipose	M621	19	4	M191	2.30776e-08		TXN,ITGB5
Adipose	M560	13	4	M169		8.4478e-08	LOC731954,ESR1,SVIL
Adipose	M936	26	6	M670	9.80962e-09		AMICA1,LOC606724	NEUTROPHIL_HOMEOSTASIS
Adipose	M429	73	4	M100		3.74086e-11	PHF3,RNF38,RCOR3
Adipose	M400	23	4	M96	2.22837e-08		PI16
Adipose	M77	43	3	M5		2.07542e-09	CS,COX10,DGAT1	CELLULAR_RESPIRATION
Adipose	M276	20	4	M45	4.59114e-08		TCIRG1	REGULATION_OF_CYSTEINE_TYPE_ENDOPEPTIDASE_ACTIVITY
Adipose	M677	39	5	M248	3.62728e-07		NCKAP1L	CD8_POSITIVE_ALPHA_BETA_T_CELL_DIFFERENTIATION
Adipose	M702	11	5	M274	2.44493e-07		CD53
Adipose	M75	53	3	M5		1.31846e-09	MLXIPL,DCI,C17orf61	ENERGY_HOMEOSTASIS
Adipose	M241	21	4	M33	8.86434e-08		FAM65B
Adipose	M31	29	3	M3	4.5299e-06		C1S	GLUTATHIONE_DERIVATIVE_BIOSYNTHETIC_PROCESS
Adipose	M683	15	5	M254	3.7495e-07		PLA2G7,ACP5	DRUG_METABOLIC_PROCESS
Adipose	M605	22	4	M186	0.00125475		MVP
Adipose	M632	24	4	M195		5.51502e-07	COX5B	OXIDATIVE_PHOSPHORYLATION
Adipose	M120	55	3	M10		1.46182e-07	CNBP,LOC731777,SCP2,DDHD2	TRANSLATIONAL_INITIATION
Adipose	M34	11	3	M3	5.9105e-06		LOC642113
Adipose	M21	309	2	M2		5.55242e-14	UQCRFS1,COQ9,COX5B,ATP5A1,SDHB,COX8A,ACLY,ACACA,BRP44,ATP5B,ALDH9A1,CYC1,RTN3,AACS,MRPL12,ADORA1,ELOVL6,ATP5J,APOO	CELLULAR_RESPIRATION
Adipose	M49	77	3	M3	1.48527e-06		GRN,TTYH3,CTSD,MAN2B1	LYTIC_VACUOLE_ORGANIZATION
Adipose	M84	24	3	M5		6.47572e-06	LONRF1,FKBP5
Adipose	M104	175	3	M10		0.00215428	LOC729009,TMSL3,FTHL3,FTHL8,LOC730278,FTHL2,FTHL12,FTHL11,RBMS3,S100A11
Adipose	M287	20	4	M51	7.66133e-06		GFPT2,PTGIS,SCARA5	EXTRACELLULAR_STRUCTURE_ORGANIZATION
Adipose	M777	24	5	M379	4.98567e-06		LOC100131164,AHSP,SLC4A1	ERYTHROCYTE_MATURATION
Adipose	M195	47	3	M21		6.17559e-07	COX5B,COX8A,ECH1	ATP_SYNTHESIS_COUPLED_ELECTRON_TRANSPORT
Adipose	M427	13	4	M100		3.9423e-05
Adipose	M297	74	4	M55	3.77971e-06		ARHGDIA,PKM2,RAB5C,DLGAP4,GNAI2
Adipose	M363	22	4	M77		2.75638e-05	COX10,CS	CELLULAR_RESPIRATION
Adipose	M644	22	4	M202		0.000250615	HLF	RHYTHMIC_PROCESS
Adipose	M361	31	4	M75		1.11811e-05	MLXIPL	ENERGY_HOMEOSTASIS
Adipose	M606	15	4	M186	8.686e-05		CD99
Adipose	M955	43	6	M726	0.000269562		ARHGDIA,DLGAP4,RPS6KA4
Adipose	M23	49	2	M2	0.000860175		ACTB,TAGLN2
Adipose	M197	21	3	M21		0.000174128	ADORA1,INSIG1	CELLULAR_RESPONSE_TO_STEROL
Adipose	M39	157	3	M3	2.57459e-08		TREM2,ACP5,DNASE2B,SPOCD1,ALCAM,PLA2G7,HAMP,SLC16A10	NEGATIVE_REGULATION_OF_RESPONSE_TO_WOUNDING
Adipose	M398	22	4	M96	0.000182258		FBN1	MIDBRAIN_DOPAMINERGIC_NEURON_DIFFERENTIATION
Adipose	M726	48	5	M297	0.00071801		ARHGDIA,DLGAP4,RPS6KA4,PIP5K1C
Adipose	M476	14	4	M120		0.00712057	SCP2
Adipose	M237	23	4	M32	0.000259442		SLC12A9,SMAP2
Adipose	M204	28	3	M23	0.00587972		ACTB	POSTSYNAPSE_ORGANIZATION
Adipose	M220	19	3	M28	0.000489257		DCN	AMINOGLYCAN_BIOSYNTHETIC_PROCESS
Adipose	M51	39	3	M3	0.000106463		PTGIS,AHNAK2,MMP2	EXTRACELLULAR_STRUCTURE_ORGANIZATION
Adipose	M159	79	3	M13			CRYAB,AHNAK,AGPAT9
Adipose	M249	20	4	M36	0.000667695		HLA.DRA
Adipose	M69	25	3	M5		0.00375632	NISCH	EPOXYGENASE_P450_PATHWAY
Adipose	M203	12	3	M23	0.0200145		TAGLN2
Adipose	M4	1651	2	M1			ZNF580,RBM42,USP5,CDC42BPB,AGPAT1,KPNA6,LOC100132247,LOC407835,UBA1,ACIN1,UBE1,TMEM109,CLSTN1,WASF2,HEATR1,LOC100132761,LOC100133565,MTA1,ARHGDIA,INF2,GRINA,CENPT,USF2,LOC100130123,FBRS,SSBP3,SUPT5H,LOC440341,LTBP3,LOC728888,MKNK1,NCOR2,ITPK1,ITGB4,LOC389286,CRTC2,CBX7,RAB5C,DLGAP4,DENND4B,COQ10B,MSH6,ST6GALNAC6,TNKS1BP1,RPS6KA4,CIC,PKM2,PDIA5,SLC9A4,LENG8,GDI1,CLPTM1,PACS1,INO80E,MLF2,TMEM184B,K…	REGULATION_OF_INTRACELLULAR_TRANSPORT
Adipose	M5	1957	2	M1		0.00149116	SPSB3,STX5,C7orf27,PUF60,RNF220,FAM39E,PRR14,GAK,RNF126,E4F1,RXRB,RANGAP1,C14orf173,PTPN11,SAFB,MLXIPL,ADCY4,TCF25,MBD6,CCDC130,APBB3,TGOLN2,EMD,EFEMP2,ZC3H5,POMT1,HPS6,ASPSCR1,SGSM2,TP53I13,CDC37,DMAP1,STMN3,PHLDB1,DCI,CS,RPRC1,TJAP1,TPD52L2,TMEM205,ZNF672,VPS16,FOXJ2,SHANK3,REEP5,COBLL1,PRRX2,VEGFB,AIF1L,BCL7B,FLAD1,FBXW4,ITGB1,BCKDHA,PHRF1,RAB10,UBE2D4,CTDSP2,GALT,ARAP3,C17orf61,ITPR3,TSPAN4,U…
Adipose	M6	557	2	M1			LOC653635,TRIML1,SLC25A45,LOC728453,JPH2,LOC646508,CALML5,LOC642377,PSENEN,SLC19A2,ZNF473,LOC641819,PSMB7,LOC653720,CALN1,MED1,EEF1D,LOC100134420,PABPC5,LOC100131164,GPR175,HBD,FGF23,DSP,LOC100133478,ACTRT1,C14orf174,NOC4L,PTPN7,RBM38,EPB41L4A,AHSP,DERL2,LOC653073	SKIN_DEVELOPMENT
Adipose	M7	330	2	M1	0.00063249		CNN1,RPESP,FBN1,MYH11,PDE5A,KCNMB1,FHL5,C1QTNF3,PI16,ACTA2,PLN,DPYSL3,CSRP1,CACNA1H,SUSD2,FNDC1,RERGL,MUSTN1,TPM2,ACTG2,FBLN1	MUSCLE_SYSTEM_PROCESS
Adipose	M8	636	2	M1			LOC100133840,EIF2C2,YY1,PAPD5,CCNY,DFFA,SLC25A36,LOC441155,RNF115,PCYOX1,TRIM23,ARID4B,COL4A3BP,LOC652330,RSPRY1,PPP2R5E,WDR73,CSDE1,LOC440349,BBX,LOC642678,GTF2I,LOC440345,GNL3L,MAP3K7,PLA2G16,LOC653884,NFAT5,DYRK2,SNRPD3,RC3H2,CUEDC1,C5orf41,RGPD8,DDR2,ZNF148,RBM12B,MSL3L1,TNRC6B,UBE2H,ZBTB43,NBPF11
Adipose	M10	2591	2	M2			SLBP,MCTS1,LOC100129028,METTL7A,ANXA2P1,PTMA,ACTR3,LOC642828,TXNL1,DEK,FKBP3,SFRS12,LOC729009,FYTTD1,CUL4A,SEPT7,LOC440063,UTP3,OSBPL8,EHD2,ARPC5,VPS26,TMSL3,FAM162A,NDUFA11,RAB8B,FTHL3,PTGES3,GLRX2,CNBP,TCP1,LOC644063,LOC729086,MTMR6,IBTK,YAP1,LOC388076,FTHL8,FAM98A,NDUFB7,JAK1,NR2C2,WASL,CLTC,LOC284988,CCNH,LOC391532,UBE4A,MRPL15,LOC730278,NARS,OTUD6B,TXNDC9,FBXO3,FRG1,MNAT1,LOC389787,C18orf32,…	NUCLEOTIDE_EXCISION_REPAIR
Adipose	M11	2235	2	M2			LOC100134504,LOC220433,LOC641848,LOC728973,SFRS11,FLJ43681,LOC100131205,LOC645157,LOC100129742,DDX17,LOC100132291,ZNF146,LOC100131526,LOC387791,LOC388621,CAPRIN1,FAM179B,LOC651202,LOC388532,RAN,LOC646527,RAB33B,HOXA10,LOC100128410,LOC731640,LOC649946,LOC647030,PKN2,COPB2,LBR,SEC24C,LOC653773,LOC100128266,GMPR2,KIAA1033,LOC652481,LOC100129657,LOC728484,LOC647285,LOC646688,RPS28,LOC100131672,LOC100…	PROTEIN_LOCALIZATION_TO_ENDOPLASMIC_RETICULUM
Adipose	M12	640	2	M2			USP49,IL10,LOC100132727,LOC100131989,PTPLAD2,FAM40B,ZNF223,CCBE1,NLRP8,LOC100132585,LOC644250,NUBPL,DTWD2,LOC100129211,DEM1,TMEM106A,LOC100128062,SLC35A4,KIAA1751,LOC100129502,CEP27,SPTLC1,FAM73A,TDRD1,LOC648921,LMOD3,SDHALP1,FLJ36131,LOC653086,SHROOM4,PPP3CB,LOC100130053,LOC389765,KLHL28,PDE4C,ZNF786,LOC100131718,LOC100128098,DMC1,LOC730990,LOC653489,EIF2AK4,FAM63A,C21orf55,MCM8
Adipose	M13	264	2	M2			CRYAB,LEP,ANXA2,LOC392437,UCHL1,HTRA1,AKR1C4,AHNAK,NQO1,EPDR1,SPARC,AGPAT9,LOC401115,TRIM24,CYB5R3,ARF4	REGULATION_OF_SMALL_MOLECULE_METABOLIC_PROCESS
Adipose	M16	181	2	M2			GPAM,MRAP,PMEPA1,KANK4,ANKRD38,GCOM1,HSPA12A,ADIPOR2,SORBS1,KLHDC8B,DGAT2,VLDLR	REGULATION_OF_LIPID_BIOSYNTHETIC_PROCESS
Adipose	M17	380	2	M2			LOC643863,LOC648249,LOC387867,LOC100130980,LOC441246,LOC729102,RPL4,RPS15A,PPWD1,LOC646942,LOC648210,HNRPA1P4,LOC401537,LOC100129553,STEAP4,LOC148430,LOC728139,LOC642250,LOC651198,LOC286444,LOC100133607,LOC441013,RSL1D1,RPS3,LOC645173,LOC644511,LOC648294,RPS9	COTRANSLATIONAL_PROTEIN_TARGETING_TO_MEMBRANE
Adipose	M18	529	2	M2			SF3B2,SEC24B,SIRT1,FNDC3A,PIK3CA,MEX3C,ADNP,TMEM55B,MVP,PSIP1,LOC100131261,SENP7,PPARBP,CCNG2,CD99,S100A4,GMPPA,LOC440280,CASC3,GSN,STAG2,FCHO2,KLHL24,KEAP1,KCTD6,NMD3,HNRNPAB,UBQLN2,EMP3,SP3,PHIP,WDR51B,ZRANB2,RNPS1,RECK,NUDCD3,SMARCA5,CD248,ZNF281
Adipose	M19	235	2	M2			UQCRHL,SDHD,PSAP,UQCRC2,COX7B,LAMP1,EFEMP1,DLD,ATP6V1F,LOC729769,NDUFAB1,ATP6AP1,PTRF,PLEKHM2,SQSTM1,ECHDC1,ACADM	AEROBIC_RESPIRATION
Adipose	M20	238	2	M2			HMBS,ENO1,PPIL1,LOC399988,SRPRB,ANXA5,ACTR1A,TXN,MRPS12,C20orf24,TUBG1,AP2S1,S100A10	TRNA_METABOLIC_PROCESS
Adipose	M22	148	2	M2			MRAS,DHDDS,DAG1,SURF4,NPLOC4,LOC653764,CYBASC3,HLF,KIAA0427,REV1,TUBB2C	POSITIVE_REGULATION_OF_WNT_SIGNALING_PATHWAY
Adipose	M24	74	2	M2			OAS2,UBE2L6	DEFENSE_RESPONSE_TO_VIRUS
Adipose	M25	66	2	M2			LOC644373,LOC649088,LOC728755
Adipose	M26	224	2	M2			GNG12,MDFIC,CASC4,TMEM168,CCNC,KIF5B,NCKAP1,UBE1DC1,STT3B,CLINT1,XPOT,UBA3,NEK7	ZINC_ION_TRANSMEMBRANE_TRANSPORT
Adipose	M27	146	2	M2			MFSD3,ANAPC11,SDHAF2,HDAC2,POP5,B4GALT7,LOC100133328,NDUFS7
Adipose	M28	78	2	M2	0.000130574		COL1A2,DCN,FAM46A,COL1A1,PRRX1	COLLAGEN_FIBRIL_ORGANIZATION
Adipose	M29	162	2	M2			KIAA0913,RERE,NUMA1,UNC84A,HDGF2,EIF4B,MLL4
Adipose	M30	219	2	M2			CCNT2,CNOT7,CCDC117,GABPA,HECTD1,CLK1,MORC3,CSNK1G3,SMC3,GPBP1,NUP133,C5orf24,KIAA2010,HERC4,EIF4A2,PAPD4	DNA_DAMAGE_RESPONSE_SIGNAL_TRANSDUCTION_BY_P53_CLASS_MEDIATOR
Adipose	M35	27	3	M3			LOC100134634,LOC100134530
Adipose	M38	63	3	M3			NLF2,JUNB,NR4A2	RESPONSE_TO_MOLECULE_OF_BACTERIAL_ORIGIN
Adipose	M47	35	3	M3			H2AFY	NEGATIVE_REGULATION_OF_HISTONE_METHYLATION
Adipose	M48	42	3	M3			TOP2A,CEP55,UBE2C,NUSAP1	MITOTIC_NUCLEAR_DIVISION
Adipose	M50	26	3	M3			LOC285929,PMP2	ENSHEATHMENT_OF_NEURONS
Adipose	M52	16	3	M3			SERTAD3,SERTAD1,SNORA67
Adipose	M54	17	3	M3
Adipose	M55	1275	3	M4			ZNF580,RBM42,USP5,CDC42BPB,AGPAT1,KPNA6,LOC100132247,LOC407835,ACIN1,HEATR1,LOC100132761,LOC100133565,WASF2,MTA1,ARHGDIA,INF2,GRINA,CENPT,LOC100130123,FBRS,SSBP3,SUPT5H,LOC440341,LOC728888,NCOR2,ITPK1,LOC389286,CRTC2,CBX7,RAB5C,DLGAP4,COQ10B,MSH6,RPS6KA4,CIC,PKM2,SLC9A4,LENG8,GDI1,CLPTM1,PACS1,INO80E,MLF2,KCNIP2,TENC1,ITFG3,LOC441763,ATN1,RAMP2,AES,NFIX,TINAGL1,ZNF219,LOC440353,EGFL7,RTN4,LTBR,GO…	REGULATION_OF_CELL_MORPHOGENESIS
Adipose	M56	376	3	M4			UBA1,UBE1,TMEM109,CLSTN1,USF2,MKNK1,ITGB4,DENND4B,ST6GALNAC6,LTBP3,PDIA5,TMEM184B,UBR4,TAPBP,TNKS1BP1,EHBP1L1,DHX30,DARC,GBF1,C1orf66,CDC25B,LARP1,POLR2I	EXTRACELLULAR_STRUCTURE_ORGANIZATION
Adipose	M58	85	3	M5			PTPN11,ITGB1,UBE2D4,COBLL1,REEP5
Adipose	M59	89	3	M5			RNF126,UBAC2,WBP1	G1_DNA_DAMAGE_CHECKPOINT
Adipose	M60	138	3	M5			C7orf27,TP53I13,E4F1,RANGAP1,LRRC41,MRPS18A,TGOLN2,SCRIB
Adipose	M61	413	3	M5		0.000530283	SPSB3,SAFB,RXRB,PRR14,TCF25,TJAP1,HPS6,VPS16,FOXJ2,CTDSP2,GALT,TSPAN4,ULK1,EMD,C16orf48,SLC25A28,GPIHBP1,LOC730316,ARIH2,POM121C,TSPAN9,MOBKL2C,POMT1,CDC37,RBM10,SIN3A
Adipose	M62	22	3	M5			ID1,ID3	CELL_FATE_DETERMINATION
Adipose	M64	80	3	M5			ASPSCR1,BCL7B,ARD1A,BOP1
Adipose	M65	11	3	M5			TRRAP
Adipose	M66	63	3	M5			FAM39E,DDX42,PCNT,LAS1L
Adipose	M67	158	3	M5			STX5,RNF220,EFEMP2,CYB561D1,HNRPUL1,SIX5,TSR2,ZNF358
Adipose	M68	138	3	M5			PUF60,ZNF672,NAT10,MGC3731	NCRNA_METABOLIC_PROCESS
Adipose	M70	50	3	M5			APBB3,MBD6,RBM5
Adipose	M71	121	3	M5			GAK,SGSM2,CCDC130,TNFRSF14,ASCC2,TRABD
Adipose	M72	20	3	M5			RAB10
Adipose	M73	31	3	M5			RPRC1,PHLDB1
Adipose	M74	31	3	M5			TPD52L2,CALM3,EVL	REGULATION_OF_HIGH_VOLTAGE_GATED_CALCIUM_CHANNEL_ACTIVITY
Adipose	M76	21	3	M5	0.033051		STMN3,ITPR3,WDR54
Adipose	M78	23	3	M5			TMEM205
Adipose	M79	36	3	M5			C14orf173,VEGFB
Adipose	M80	58	3	M5			ADCY4,ARAP3,AIF1L
Adipose	M81	19	3	M5			FBXW4,FLAD1
Adipose	M82	57	3	M5			SHANK3,ZBTB46,C20orf160	ENDOTHELIAL_CELL_DEVELOPMENT
Adipose	M83	15	3	M5			RAPGEF5,BAALC
Adipose	M85	28	3	M5			PRRX2
Adipose	M87	19	3	M5		0.0283877	HADH	SIGNAL_RELEASE
Adipose	M89	11	3	M5			TMED7
Adipose	M91	80	3	M6			CALML5,DSP	SKIN_DEVELOPMENT
Adipose	M93	280	3	M6			LOC653635,TRIML1,SLC25A45,LOC646508,LOC642377,PSENEN,LOC641819,LOC653720,MED1,CALN1,LOC100134420,FGF23,GPR175,ACTRT1,NOC4L,PTPN7
Adipose	M94	89	3	M6			JPH2,SLC19A2,ZNF473,PABPC5,EPB41L4A
Adipose	M95	239	3	M7			CNN1,RPESP,MYH11,PDE5A,KCNMB1,FHL5,ACTA2,PLN,CSRP1,CACNA1H,SUSD2,RERGL,MUSTN1,TPM2,ACTG2	MUSCLE_SYSTEM_PROCESS
Adipose	M97	430	3	M8			LOC100133840,YY1,EIF2C2,CCNY,TRIM23,SLC25A36,LOC441155,COL4A3BP,LOC652330,RSPRY1,PPP2R5E,CSDE1,LOC440349,BBX,GTF2I,LOC440345,GNL3L,MAP3K7,DYRK2,RC3H2,C5orf41,RGPD8,DDR2,ZNF148,RBM12B,MSL3L1,TNRC6B,UBE2H,ZBTB43,LOC653884
Adipose	M98	158	3	M8			PAPD5,DFFA,PCYOX1,RNF115,WDR73,PLA2G16,SNRPD3,CUEDC1
Adipose	M99	48	3	M8			ARID4B,NFAT5
Adipose	M101	116	3	M9		0.00139815	BCLAF1,MARCH7,CAND1,SMAD4
Adipose	M102	47	3	M9		0.000702884	PTK2,GPR116,ZNF322A
Adipose	M103	800	3	M10			LOC100129028,SLBP,METTL7A,LOC642828,PTMA,FKBP3,SEPT7,VPS26,TCP1,MTMR6,LOC388076,OSBPL8,LOC440063,TXNL1,PTGES3,FRG1,MNAT1,LOC389787,NAT13,RAP1B,LOC128192,ISCA1,LOC392285,RAP1BL,RCADH5,HAT1,LOC729340,G3BP1,ATP5C1,IQGAP1,LOC644914,HIF1A,PSMD4,RANBP1,NUCB2,SUMO2,XRCC6,LOC100132457,RBBP7,ZC3H15,LOC727984,EIF1AX,LOC389293,PMS1,AGFG1,PUM1,LOC643357,UNC45A	NUCLEOTIDE_EXCISION_REPAIR
Adipose	M105	314	3	M10			MCTS1,UTP3,FAM162A,FAM98A,NARS,CLTC,MRPL15,TXNDC9,CCNH,C18orf32,GLRX2,C6orf120,NCOR1,ZNF226	TERMINATION_OF_RNA_POLYMERASE_I_TRANSCRIPTION
Adipose	M106	12	3	M10
Adipose	M107	101	3	M10			FYTTD1,CUL4A,UBE4A,OTUD6B,DCTN4,METT11D1,PECI,CDK5RAP3
Adipose	M108	99	3	M10			ACTR3,FLJ20273,MS4A4A,TM9SF2
Adipose	M109	140	3	M10			ANXA2P1,EHD2,YAP1,RPN2,KIF1C,HSPB6,ASPH,ZNF828
Adipose	M110	109	3	M10			DEK,NDUFA11,RAB8B,MRPS11,CLPP
Adipose	M112	98	3	M10			SFRS12,AKAP11,ZNF644,PRRC1
Adipose	M113	49	3	M10			ATP5L,SDHC,PRDX2,NDUFB2	ELECTRON_TRANSPORT_CHAIN
Adipose	M115	30	3	M10			LOC391532,FASTK,TIMM8B
Adipose	M118	46	3	M10			NDUFB7,HINT2
Adipose	M119	33	3	M10			ACSL1,ARMCX1	POSITIVE_REGULATION_OF_COLD_INDUCED_THERMOGENESIS
Adipose	M122	23	3	M10			PSMD14	POST_TRANSLATIONAL_PROTEIN_MODIFICATION
Adipose	M123	54	3	M10			NR2C2,AP1G1,OTUD4
Adipose	M124	17	3	M10			RABL3,RNFT1	NEGATIVE_REGULATION_OF_CELL_CYCLE_PROCESS
Adipose	M127	14	3	M10			ERAL1,TESK1
Adipose	M128	34	3	M10			FBXO3
Adipose	M129	27	3	M10			APH1A,RPL19	NOTCH_RECEPTOR_PROCESSING
Adipose	M130	13	3	M10			LOC100130332,ITM2B
Adipose	M131	37	3	M10		0.0356458	WASL
Adipose	M135	15	3	M10			LOC645550
Adipose	M137	594	3	M11			LOC100134504,LOC641848,SFRS11,ZNF146,LOC100131526,LOC646527,FAM179B,RAB33B,KIAA1033,LOC100131672,LOC100129599,LOC728484,LOC645231,COPS2,LOC100134273,USP1,LOC728572,MBNL2,LOC649946,LOC100131572,ATP11B,NACAP1,LOC100132547,ZNF679,LOC100132863,LOC100132499,SAV1,LSM6,TMEM47,LOC100131787,PDE8A,AMY2B
Adipose	M138	667	3	M11			LOC728973,LOC220433,LOC645157,LOC100129742,LOC100131205,LOC388621,LOC388532,LOC651202,HOXA10,LOC731640,LOC100129657,NDUFB10,LOC728060,GMPR2,PRKRA,MRPL10,LOC644907,LOC729255,GIMAP1,LOC100128936,LCOR,SAP30L,LOC730382,LOC646819,LOC388339,LOC728590,UBLCP1,LOC653156,LOC647673,C14orf125,SPTBN1,BAT2D1,PABPC1	CELLULAR_RESPONSE_TO_COPPER_ION
Adipose	M139	499	3	M11			FLJ43681,DDX17,LOC387791,LOC100132291,LOC647030,LOC100128410,LOC653773,LOC652481,RPS28,LOC653658,NDUFAF3,LOC646688,LOC286512,A2M,AKAP1,MRPL20,LIFR,ATP6V1E1,C20orf108,PPP1R12A,LOC391656,LOC645691,FAM116A,LOC642989,PTBP1,SBDSP,SFRS14,LOC646949
Adipose	M141	56	3	M11			LOC647285,LOC390354,LOC729926	COTRANSLATIONAL_PROTEIN_TARGETING_TO_MEMBRANE
Adipose	M143	75	3	M11			RAN,LOC100128266,CCT3	POSITIVE_REGULATION_OF_TELOMERASE_RNA_LOCALIZATION_TO_CAJAL_BODY
Adipose	M144	53	3	M11			PKN2,LOC729513,DNAJB14
Adipose	M145	63	3	M11			COPB2,KPNA4,SEPT2,LOC100131336
Adipose	M147	70	3	M11			CAPRIN1,LBR
Adipose	M148	21	3	M11			SESTD1,OSGIN2
Adipose	M149	341	3	M12			USP49,LOC100131989,PTPLAD2,FAM40B,ZNF223,CCBE1,NLRP8,NUBPL,LOC100132585,DTWD2,LOC644250,TMEM106A,CEP27,SPTLC1,LOC100129502,FAM73A,LOC389765
Adipose	M150	74	3	M12			DEM1,LOC100129211,KIAA1751
Adipose	M151	69	3	M12			LOC100132727,SDHALP1
Adipose	M156	42	3	M13			LOC392437,UCHL1,HNRPDL
Adipose	M157	40	3	M13			TRIM24,LEP	RESPONSE_TO_VITAMIN_E
Adipose	M158	28	3	M13			AKR1C4,LOC146909	PROGESTERONE_METABOLIC_PROCESS
Adipose	M160	45	3	M13			ANXA2,ARF4,SPARC	POST_TRANSLATIONAL_PROTEIN_MODIFICATION
Adipose	M161	20	3	M13			LOC401115,TRAPPC1
Adipose	M163	15	3	M14			LOC100133972,LOC730908
Adipose	M165	29	3	M14			LDHD,BCKDHB
Adipose	M167	23	3	M14			PCCB	MITOCHONDRIAL_TRANSLATIONAL_TERMINATION
Adipose	M170	28	3	M16			GCOM1,SORBS1	CELL_SUBSTRATE_JUNCTION_ASSEMBLY
Adipose	M171	27	3	M16			KANK4,ANKRD38
Adipose	M172	25	3	M16			PMEPA1,HOOK2
Adipose	M173	36	3	M16			MRAP
Adipose	M174	41	3	M16			GPAM,DGAT2	REGULATION_OF_LIPID_BIOSYNTHETIC_PROCESS
Adipose	M176	14	3	M16			SLC7A4
Adipose	M177	270	3	M17			LOC643863,LOC648249,LOC387867,LOC100130980,LOC441246,RPL4,RPS15A,LOC646942,LOC100129553,LOC148430,LOC401537,LOC728139,LOC642250,LOC651198,LOC286444,LOC441013,RSL1D1	COTRANSLATIONAL_PROTEIN_TARGETING_TO_MEMBRANE
Adipose	M178	78	3	M17			LOC729102,PPWD1,LOC648210,STEAP4,HNRPA1P4
Adipose	M180	174	3	M18			PIK3CA,FNDC3A,MEX3C,LOC100131261,PSIP1,PPARBP,ADNP,LOC440280,FCHO2,UBQLN2,RECK,SMARCA5,ZNF281
Adipose	M182	111	3	M18			SF3B2,TMEM55B,CASC3,KEAP1
Adipose	M183	17	3	M18			C16orf45,FKBP9L
Adipose	M184	87	3	M18			SIRT1,SEC24B,CCNG2,KCTD6,NMD3
Adipose	M185	13	3	M18			RRS1,HNRNPAB
Adipose	M187	41	3	M18			SENP7,STAG2,PHIP,ZRANB2
Adipose	M188	172	3	M19			UQCRHL,SDHD,COX7B,EFEMP1,DLD,UQCRC2,LOC729769,NDUFAB1,PTRF,SQSTM1,ECHDC1,ACADM	AEROBIC_RESPIRATION
Adipose	M189	63	3	M19			PSAP,ATP6V1F,ATP6AP1,LAMP1,PLEKHM2	ATP_HYDROLYSIS_COUPLED_TRANSMEMBRANE_TRANSPORT
Adipose	M190	140	3	M20			HMBS,PPIL1,LOC399988,SRPRB,MRPS12,C20orf24,TUBG1	RESPONSE_TO_TOPOLOGICALLY_INCORRECT_PROTEIN
Adipose	M191	97	3	M20	0.00463318		ENO1,ANXA5,ACTR1A,TXN,AP2S1,S100A10
Adipose	M192	38	3	M21			ALDH9A1,RTN3	DICARBOXYLIC_ACID_METABOLIC_PROCESS
Adipose	M193	62	3	M21		0.000558638	COQ9,CYC1,SDHB	CELLULAR_RESPIRATION
Adipose	M194	42	3	M21			ACLY,ELOVL6	STEROL_BIOSYNTHETIC_PROCESS
Adipose	M196	57	3	M21		0.0376454	UQCRFS1,ATP5A1	COENZYME_METABOLIC_PROCESS
Adipose	M198	28	3	M21			BRP44,APOO
Adipose	M200	74	3	M22			MRAS,DHDDS,LOC653764	CANONICAL_WNT_SIGNALING_PATHWAY
Adipose	M201	27	3	M22			SURF4,TUBB2C
Adipose	M202	47	3	M22		0.0376454	DAG1,HLF,CYBASC3,REV1	RHYTHMIC_PROCESS
Adipose	M206	32	3	M24			OAS2	DEFENSE_RESPONSE_TO_VIRUS
Adipose	M208	44	3	M25			LOC644373,LOC649088
Adipose	M211	208	3	M26			GNG12,MDFIC,CASC4,TMEM168,CCNC,KIF5B,NCKAP1,UBE1DC1,STT3B,CLINT1,XPOT,UBA3,NEK7
Adipose	M212	16	3	M26			CSGALNACT2,RP2
Adipose	M214	19	3	M27			SDHAF2,PSMB6	NEGATIVE_REGULATION_OF_CELL_CYCLE_G2_M_PHASE_TRANSITION
Adipose	M215	12	3	M27			NDUFS7
Adipose	M217	89	3	M27			MFSD3,POP5,ANAPC11,LOC100133328
Adipose	M219	31	3	M28			COL1A2	COLLAGEN_FIBRIL_ORGANIZATION
Adipose	M221	11	3	M28			PRRX1
Adipose	M223	63	3	M29			KIAA0913,NUMA1,MLL4
Adipose	M224	53	3	M29			UNC84A,RERE	CEREBRAL_CORTEX_DEVELOPMENT
Adipose	M226	12	3	M29			WWC3	NEGATIVE_REGULATION_OF_RHO_PROTEIN_SIGNAL_TRANSDUCTION
Adipose	M227	21	3	M29			EIF4B,EIF4EBP2,HSPB8
Adipose	M230	125	3	M30			CCNT2,CCDC117,HECTD1,GABPA,CSNK1G3,MORC3,SMC3,C5orf24,KIAA2010	PROTEIN_POLYUBIQUITINATION
Adipose	M231	24	3	M30			CNOT7
Adipose	M233	12	3	M30			NUP133
Adipose	M234	11	3	M30			EIF4A2
Adipose	M235	10	3	M30			CYYR1
Adipose	M236	32	4	M32			TUBB1	ANTIMICROBIAL_HUMORAL_RESPONSE
Adipose	M246	14	4	M35			LOC730284
Adipose	M247	19	4	M36	0.00348043		CCL3L3	LYMPHOCYTE_CHEMOTAXIS
Adipose	M250	22	4	M38			NLF2	CELL_CHEMOTAXIS
Adipose	M252	25	4	M38			JUNB,NR4A2,NFKBIZ	NEURON_DEATH
Adipose	M256	34	4	M39			DNASE2B,HAMP
Adipose	M267	35	4	M42			SMS,M6PR,LOC642590	REGULATION_OF_TYPE_I_INTERFERON_MEDIATED_SIGNALING_PATHWAY
Adipose	M280	20	4	M48			TOP2A,UBE2C	ORGANELLE_FISSION
Adipose	M283	32	4	M49	0.000555925		CTSD,TTYH3	GLYCOSIDE_CATABOLIC_PROCESS
Adipose	M285	21	4	M50			LOC285929,PMP2	ENSHEATHMENT_OF_NEURONS
Adipose	M291	72	4	M55			LOC100133565,RNU1F1,LOC441763,LOC100008589
Adipose	M292	100	4	M55			LOC100132247,LOC728888,TINAGL1,LOC440353,LOC644931
Adipose	M293	106	4	M55			HEATR1,LOC100130123,LOC100132761,SLC9A4,LOC389286
Adipose	M294	113	4	M55			RBM42,KPNA6,CLPTM1,SMG7,FLJ20489
Adipose	M295	46	4	M55			COQ10B,LOC440341,PREI3
Adipose	M296	232	4	M55			CDC42BPB,AGPAT1,LOC407835,GRINA,MTA1,SSBP3,PACS1,INO80E,KCNIP2,LENG8	REGULATION_OF_INTRACELLULAR_TRANSPORT
Adipose	M298	39	4	M55			ATN1
Adipose	M299	97	4	M55			ACIN1,SUPT5H,WASF2,CENPT,VAT1,MIB2,NFE2L1
Adipose	M300	157	4	M55			USP5,INF2,MSH6,ITPK1,ITFG3,ZNF219,SLC38A10,IRAK1,MATR3
Adipose	M301	113	4	M55			ZNF580,CRTC2,RAMP2,NFIX,GDI1	POSITIVE_REGULATION_OF_MULTI_ORGANISM_PROCESS
Adipose	M302	73	4	M55			FBRS,NCOR2,GORASP1,CIC,RGL2
Adipose	M303	20	4	M55			RTN4
Adipose	M304	32	4	M55			CBX7,TENC1
Adipose	M305	100	4	M56			CLSTN1,ITGB4,PDIA5,DARC	EXTRACELLULAR_STRUCTURE_ORGANIZATION
Adipose	M306	167	4	M56			UBA1,UBE1,TMEM109,USF2,TMEM184B,UBR4,LTBP3,TNKS1BP1,GBF1,LARP1
Adipose	M309	49	4	M56			ST6GALNAC6,POLR2I	POSITIVE_REGULATION_OF_INTRACELLULAR_TRANSPORT
Adipose	M312	11	4	M58			UBE2D4,PPCS
Adipose	M316	44	4	M58			PTPN11
Adipose	M317	67	4	M59			RNF126,UBAC2
Adipose	M318	11	4	M59			WBP1
Adipose	M319	11	4	M59			GGNBP2
Adipose	M322	125	4	M60			C7orf27,E4F1,RANGAP1,LRRC41,TP53I13,TGOLN2,SCRIB
Adipose	M325	286	4	M61		0.00614823	SPSB3,SAFB,RXRB,HPS6,VPS16,CTDSP2,FOXJ2,TJAP1,EMD,C16orf48,SLC25A28,PRR14,TCF25,TSPAN4,ULK1
Adipose	M333	52	4	M64			ASPSCR1,BCL7B,ARD1A,DDA1
Adipose	M336	50	4	M66			FAM39E
Adipose	M337	13	4	M66			DDX42
Adipose	M338	26	4	M67			RNF220
Adipose	M339	107	4	M67			STX5,HNRPUL1,SIX5,CYB561D1
Adipose	M341	83	4	M68			PUF60,MGC3731
Adipose	M342	20	4	M68			ZNF672,NAT10	TRNA_PROCESSING
Adipose	M348	19	4	M69			NISCH	EPOXYGENASE_P450_PATHWAY
Adipose	M351	35	4	M70			APBB3,RBM5
Adipose	M352	85	4	M71			GAK,SGSM2,ASCC2,TRABD
Adipose	M353	17	4	M71			CCDC130
Adipose	M359	12	4	M74			CALM3
Adipose	M365	28	4	M79			C14orf173
Adipose	M368	49	4	M80			ADCY4,AIF1L
Adipose	M371	33	4	M82			SHANK3,RASIP1	ENDOTHELIUM_DEVELOPMENT
Adipose	M373	12	4	M82			PDE2A
Adipose	M376	17	4	M91			TCHH,FABP9,VSIG8
Adipose	M377	47	4	M91			CALML5,DSP	EPIDERMIS_DEVELOPMENT
Adipose	M378	16	4	M91			LOC643719,ZNF807
Adipose	M381	47	4	M93			LOC642377,LOC646508,GPR175	NETRIN_ACTIVATED_SIGNALING_PATHWAY
Adipose	M382	58	4	M93			LOC653635,FGF23	PEPTIDE_CROSS_LINKING
Adipose	M383	72	4	M93			TRIML1,LOC653720,PSENEN
Adipose	M385	12	4	M94			LOC100133478
Adipose	M388	61	4	M94			JPH2,SLC19A2,PABPC5,ZNF473
Adipose	M389	126	4	M95			CNN1,RPESP,KCNMB1,CSRP1,MUSTN1	MUSCLE_SYSTEM_PROCESS
Adipose	M390	30	4	M95			ACTA2,TPM2	MUSCLE_FILAMENT_SLIDING
Adipose	M391	19	4	M95			RERGL,LOC100134444
Adipose	M392	29	4	M95			PDE5A,FHL5	PENILE_ERECTION
Adipose	M394	15	4	M95			SUSD2
Adipose	M399	10	4	M96	0.0096668		FNDC1
Adipose	M402	12	4	M96			DPYSL3
Adipose	M403	13	4	M97			DDR2
Adipose	M404	35	4	M97			BBX,MSL3L1
Adipose	M405	18	4	M97			LOC440345,TNRC6B
Adipose	M406	31	4	M97			SLC25A36,CSDE1
Adipose	M407	50	4	M97			EIF2C2,CCNY,LOC646808
Adipose	M408	124	4	M97			LOC100133840,RSPRY1,RC3H2
Adipose	M409	38	4	M97			YY1	NEGATIVE_REGULATION_OF_CELL_GROWTH_INVOLVED_IN_CARDIAC_MUSCLE_CELL_DEVELOPMENT
Adipose	M412	18	4	M97			UBE2H
Adipose	M413	19	4	M97			LOC441155
Adipose	M416	11	4	M97			GTF2I
Adipose	M422	57	4	M98			DFFA,PCYOX1,CUEDC1	REGULATION_OF_APOPTOTIC_DNA_FRAGMENTATION
Adipose	M423	76	4	M98			PAPD5,RNF115
Adipose	M424	23	4	M98			PLA2G16,UGCGL1,GRB2
Adipose	M425	39	4	M99			ARID4B
Adipose	M430	14	4	M100		0.047962	RPS6KB1,FAM160B1
Adipose	M431	40	4	M100			RSBN1,ZNF615
Adipose	M432	11	4	M100			GNA13
Adipose	M434	62	4	M101			MARCH7,CAND1	MULTI_ORGANISM_LOCALIZATION
Adipose	M436	37	4	M102		0.00209545	PTK2,ZNF322A
Adipose	M438	180	4	M103			SLBP,MTMR6,OSBPL8,VPS26,NAT13,RAP1B,HIF1A,AGFG1,UNC45A
Adipose	M440	141	4	M104		0.0271715	LOC729009,TMSL3,FTHL3,FTHL8,FTHL2,FTHL12,FTHL11,RBMS3
Adipose	M443	305	4	M105			MCTS1,UTP3,FAM162A,FAM98A,NARS,CLTC,MRPL15,TXNDC9,CCNH,C18orf32,GLRX2,C6orf120,NCOR1,ZNF226	TERMINATION_OF_RNA_POLYMERASE_I_TRANSCRIPTION
Adipose	M447	77	4	M107			FYTTD1,CUL4A,UBE4A,DCTN4,PECI,OTUD6B
Adipose	M450	69	4	M108			ACTR3,TM9SF2
Adipose	M453	108	4	M109			ANXA2P1,YAP1,EHD2,RPN2,ASPH,ZNF828	ACTIVATION_OF_CYSTEINE_TYPE_ENDOPEPTIDASE_ACTIVITY
Adipose	M457	50	4	M110			DEK
Adipose	M458	22	4	M110			NDUFA11	MITOCHONDRIAL_TRANSLATION
Adipose	M459	21	4	M110			RAB8B
Adipose	M463	91	4	M112			SFRS12,AKAP11,ZNF644,PRRC1
Adipose	M465	22	4	M113			ATP5L
Adipose	M466	26	4	M113			PRDX2,SDHC	ATP_SYNTHESIS_COUPLED_ELECTRON_TRANSPORT
Adipose	M467	14	4	M115			LOC391532
Adipose	M470	33	4	M118			NDUFB7
Adipose	M472	21	4	M119			ACSL1	XENOBIOTIC_METABOLIC_PROCESS
Adipose	M474	24	4	M120		0.016378	CNBP,LOC731777	TRANSLATIONAL_INITIATION
Adipose	M478	26	4	M123			NR2C2
Adipose	M484	14	4	M128			FBXO3,ATF2
Adipose	M487	31	4	M131		0.0137484	WASL,KCTD3
Adipose	M490	123	4	M137			LOC100131526,LOC100129599,LOC100131672,LOC728572,LOC100134273,SAV1,LOC100132547
Adipose	M491	229	4	M137			LOC100134504,LOC641848,LOC646527,LOC645231,RAB33B,LOC649946,COPS2,LOC100131572,NACAP1,LOC100132863,LSM6
Adipose	M492	75	4	M137			SFRS11,KIAA1033
Adipose	M499	130	4	M138			LOC100129742,LOC100131205,LOC646819,LOC728590
Adipose	M500	127	4	M138			LOC388532,LOC645157,LOC731640,LOC388621,LOC100128936,LOC388339,SPTBN1
Adipose	M501	153	4	M138			LOC220433,LOC651202,LOC100129657,LOC728060,LOC729255,LCOR,LOC730382,LOC647673,C14orf125
Adipose	M502	18	4	M138			LOC653156
Adipose	M503	131	4	M138			LOC728973,GMPR2,NDUFB10,LOC644907,SAP30L,MRPL10
Adipose	M506	33	4	M138			HOXA10	PTERIDINE_CONTAINING_COMPOUND_METABOLIC_PROCESS
Adipose	M513	172	4	M139			FLJ43681,LOC100128410,LOC100132291,LOC653773,RPS28,LOC647030,LOC642989,LOC286512,LOC729208,LOC645691
Adipose	M514	107	4	M139			DDX17,LOC653658,A2M,FAM116A,LIFR,PPP1R12A,SBDSP
Adipose	M515	71	4	M139			LOC387791,C20orf108,PTBP1
Adipose	M517	38	4	M139			LOC652481,MRPL20	PROTEIN_TRANSMEMBRANE_TRANSPORT
Adipose	M518	14	4	M139			LOC643873
Adipose	M519	28	4	M139			NDUFAF3
Adipose	M528	28	4	M141			LOC647285	COTRANSLATIONAL_PROTEIN_TARGETING_TO_MEMBRANE
Adipose	M530	19	4	M141			LOC390354
Adipose	M531	32	4	M143			LOC100128266
Adipose	M535	49	4	M144			PKN2,LOC729513,DNAJB14
Adipose	M537	17	4	M145			LOC100131336,KPNA4
Adipose	M538	45	4	M145			COPB2,SEPT2
Adipose	M539	59	4	M147			CAPRIN1,LBR
Adipose	M544	22	4	M150			DEM1,ZNF483
Adipose	M547	52	4	M151			LOC100132727,LOC653086
Adipose	M549	21	4	M158			AKR1C4	PROGESTERONE_METABOLIC_PROCESS
Adipose	M551	20	4	M160			ANXA2,PSMC2	MORPHOGENESIS_OF_A_POLARIZED_EPITHELIUM
Adipose	M553	13	4	M160			SPARC
Adipose	M554	12	4	M161			LOC401115,DNASE2,NANOS3
Adipose	M567	19	4	M170			GCOM1	NEGATIVE_REGULATION_OF_INSULIN_SECRETION
Adipose	M569	18	4	M172			PMEPA1
Adipose	M573	19	4	M173			MRAP,AQP11
Adipose	M574	35	4	M174			GPAM	REGULATION_OF_LIPID_BIOSYNTHETIC_PROCESS
Adipose	M580	62	4	M177			LOC100130980,LOC648249,LOC387867,LOC401537	COTRANSLATIONAL_PROTEIN_TARGETING_TO_MEMBRANE
Adipose	M581	24	4	M177			LOC441013,LOC286444,RPS2	COTRANSLATIONAL_PROTEIN_TARGETING_TO_MEMBRANE
Adipose	M582	84	4	M177			LOC643863,LOC441246,LOC642250	COTRANSLATIONAL_PROTEIN_TARGETING_TO_MEMBRANE
Adipose	M583	25	4	M177			RPS15A,LOC389404	COTRANSLATIONAL_PROTEIN_TARGETING_TO_MEMBRANE
Adipose	M585	26	4	M177			LOC728139,LOC644511
Adipose	M586	19	4	M177			LOC651198	MITOCHONDRIAL_TRANSLATIONAL_TERMINATION
Adipose	M588	22	4	M178			HNRPA1P4,LOC729102
Adipose	M590	13	4	M178			LOC648294
Adipose	M591	10	4	M178			YTHDC1
Adipose	M593	13	4	M178			ELTD1
Adipose	M594	116	4	M180			FNDC3A,MEX3C,LOC100131261,PSIP1,FCHO2,UBQLN2,RECK
Adipose	M596	76	4	M182			SF3B2,TMEM55B,CASC3,KEAP1	RNA_SPLICING
Adipose	M608	12	4	M186			CD248
Adipose	M609	11	4	M186			TRIM26
Adipose	M611	25	4	M187			SENP7,ZRANB2,PHIP
Adipose	M613	123	4	M188			UQCRHL,SDHD,COX7B,DLD,UQCRC2,NDUFAB1,LOC729769,ACADM	AEROBIC_RESPIRATION
Adipose	M614	26	4	M188			EFEMP1,FHL1
Adipose	M615	12	4	M188			SQSTM1
Adipose	M618	30	4	M189			PSAP	CERAMIDE_TRANSPORT
Adipose	M620	89	4	M190			HMBS,MRPS12,TUBG1	TRANSLATIONAL_TERMINATION
Adipose	M622	11	4	M191			GPX1
Adipose	M623	44	4	M191			ENO1,AP2S1,ANXA5	REGULATION_OF_APOPTOTIC_SIGNALING_PATHWAY
Adipose	M624	16	4	M191			ACTR1A
Adipose	M626	16	4	M192			RTN3
Adipose	M627	22	4	M192			ALDH9A1
Adipose	M629	51	4	M193		0.000343118	COQ9,SDHB	ENERGY_DERIVATION_BY_OXIDATION_OF_ORGANIC_COMPOUNDS
Adipose	M630	35	4	M194			ACLY,ELOVL6	STEROL_BIOSYNTHETIC_PROCESS
Adipose	M633	23	4	M195			COX8A,ECH1	ATP_SYNTHESIS_COUPLED_ELECTRON_TRANSPORT
Adipose	M634	30	4	M196			ATP5A1	IRON_SULFUR_CLUSTER_ASSEMBLY
Adipose	M638	15	4	M198			ISOC2,BRP44	RESPONSE_TO_IRON_ION
Adipose	M639	13	4	M198			APOO
Adipose	M641	21	4	M200			DHDDS,KIAA0427
Adipose	M642	11	4	M201			TUBB2C
Adipose	M643	16	4	M201			SURF4	CAMERA_TYPE_EYE_MORPHOGENESIS
Adipose	M645	25	4	M202			DAG1,CYBASC3
Adipose	M646	35	4	M211			CCNC,UBE1DC1
Adipose	M647	108	4	M211			GNG12,MDFIC,KIF5B,NEK7,XPOT,CLINT1,TMEM168
Adipose	M648	38	4	M211			CASC4,NCKAP1
Adipose	M649	18	4	M211			TRAM1
Adipose	M650	84	4	M217			MFSD3,POP5,ANAPC11,LOC100133328
Adipose	M655	33	4	M224			UNC84A,MYO9A	CEREBRAL_CORTEX_DEVELOPMENT
Adipose	M658	96	4	M230			CCNT2,GABPA,CSNK1G3	MAINTENANCE_OF_PROTEIN_LOCATION_IN_NUCLEUS
Adipose	M661	19	4	M231			CNOT7,HERC4,PAPD4
Adipose	M665	23	5	M236			TUBB1,RGS18	ANTIMICROBIAL_HUMORAL_RESPONSE
Adipose	M668	15	5	M237			SLC12A9,DEDD2
Adipose	M675	10	5	M247			CCL3L3
Adipose	M700	23	5	M267			SMS,LOC642590	REGULATION_OF_TYPE_I_INTERFERON_MEDIATED_SIGNALING_PATHWAY
Adipose	M706	53	5	M291			LOC100133565,LOC441763,LOC100008589
Adipose	M709	81	5	M292			LOC100132247,LOC728888,LOC440353,LOC644931
Adipose	M712	20	5	M293			SLC9A4
Adipose	M713	58	5	M294			RBM42,FLJ20489,LTBR
Adipose	M714	27	5	M294			KPNA6
Adipose	M715	14	5	M294			CLPTM1,ATP5D
Adipose	M716	13	5	M294			SMG7
Adipose	M717	10	5	M295			LOC440341,LOC440348
Adipose	M718	34	5	M295			COQ10B,PREI3
Adipose	M719	18	5	M296			LOC407835
Adipose	M720	57	5	M296			CDC42BPB
Adipose	M721	37	5	M296			AGPAT1
Adipose	M722	48	5	M296			MTA1,LENG8
Adipose	M724	27	5	M296			SSBP3,LOC646674	REGULATION_OF_PROTEIN_EXPORT_FROM_NUCLEUS
Adipose	M725	12	5	M296			KCNIP2
Adipose	M727	25	5	M297	0.00294565		PKM2,RAB5C	PROTEIN_HETEROTRIMERIZATION
Adipose	M728	24	5	M298			ATN1,PTMS,PNPLA2
Adipose	M731	59	5	M299			ACIN1,WASF2,CENPT,VAT1	DNA_BIOSYNTHETIC_PROCESS
Adipose	M732	38	5	M299			SUPT5H,NFE2L1,MIB2
Adipose	M733	30	5	M300			INF2	PROTEIN_LOCALIZATION_TO_PHAGOPHORE_ASSEMBLY_SITE
Adipose	M734	105	5	M300			USP5,ZNF219,ITPK1,IRAK1,SPTAN1
Adipose	M735	17	5	M300			MATR3
Adipose	M736	107	5	M301			ZNF580,CRTC2,RAMP2,NFIX,GDI1	POSITIVE_REGULATION_OF_MULTI_ORGANISM_PROCESS
Adipose	M738	33	5	M302			NCOR2
Adipose	M740	11	5	M302			SETD1A,CCNK
Adipose	M741	18	5	M302			RGL2,NYNRIN
Adipose	M744	88	5	M306			UBA1,UBE1,TMEM184B
Adipose	M745	26	5	M306			TMEM109,LTBP3,LOC283267	HEART_VALVE_DEVELOPMENT
Adipose	M746	22	5	M306			USF2,DHX30
Adipose	M747	12	5	M306			UBR4
Adipose	M748	11	5	M306			APBB1IP
Adipose	M751	12	5	M307			DENND4B
Adipose	M754	21	5	M309			ST6GALNAC6,C1orf66	POSITIVE_REGULATION_OF_INTRACELLULAR_TRANSPORT
Adipose	M755	14	5	M309
Adipose	M758	59	5	M317			RNF126,UBAC2
Adipose	M759	93	5	M322			C7orf27,LRRC41,RANGAP1,TP53I13,E4F1
Adipose	M762	256	5	M325		0.00215428	SPSB3,SAFB,RXRB,CTDSP2,FOXJ2,TJAP1,VPS16,EMD,SLC25A28,TCF25,ULK1,PRR14,HPS6
Adipose	M766	13	5	M333			BCL7B
Adipose	M768	37	5	M336			FAM39E
Adipose	M770	74	5	M352			GAK,SGSM2,ASCC2,TRABD
Adipose	M780	42	5	M381			LOC642377,LOC646508,GPR175
Adipose	M782	49	5	M382			LOC653635	PEPTIDE_CROSS_LINKING
Adipose	M787	105	5	M389			CNN1,RPESP,KCNMB1,CSRP1	MUSCLE_SYSTEM_PROCESS
Adipose	M790	24	5	M390			TPM2,ACTA2	MUSCLE_FILAMENT_SLIDING
Adipose	M791	14	5	M392			FHL5
Adipose	M802	11	5	M404			MSL3L1
Adipose	M807	11	5	M405			TNRC6B,LOC440345
Adipose	M812	10	5	M409			ZNF148
Adipose	M813	23	5	M422			PCYOX1,ANKRD36B
Adipose	M814	14	5	M422			CUEDC1
Adipose	M815	20	5	M422			DFFA
Adipose	M816	15	5	M423			RNF115
Adipose	M817	57	5	M423			PAPD5
Adipose	M820	11	5	M424			PLA2G16
Adipose	M825	26	5	M434		0.0247962	CAND1
Adipose	M826	36	5	M434			MARCH7
Adipose	M828	23	5	M436		0.00217738	PTK2
Adipose	M829	135	5	M438			SLBP,VPS26,NAT13,HIF1A,RAP1B
Adipose	M830	13	5	M438			AGFG1,RELL1
Adipose	M833	102	5	M440			LOC729009,FTHL3,FTHL8,FTHL2,FTHL12,FTHL11	SISTER_CHROMATID_COHESION
Adipose	M834	29	5	M440		0.00924857	TMSL3	POSITIVE_REGULATION_OF_UBIQUITIN_DEPENDENT_PROTEIN_CATABOLIC_PROCESS
Adipose	M835	278	5	M443			MCTS1,UTP3,FAM162A,NARS,CLTC,MRPL15,TXNDC9,CCNH,C18orf32,FAM98A,GLRX2,C6orf120,NCOR1,ZNF226	TERMINATION_OF_RNA_POLYMERASE_I_TRANSCRIPTION
Adipose	M840	30	5	M447			FYTTD1	RESPONSE_TO_NITROSATIVE_STRESS
Adipose	M841	38	5	M447			CUL4A,UBE4A
Adipose	M843	86	5	M453			ANXA2P1,EHD2,RPN2	ACTIVATION_OF_CYSTEINE_TYPE_ENDOPEPTIDASE_ACTIVITY
Adipose	M844	16	5	M453			YAP1
Adipose	M845	76	5	M463			SFRS12,ZNF644,AKAP11
Adipose	M848	13	5	M466			PRDX2
Adipose	M851	101	5	M490			LOC100131526,LOC100129599,LOC100131672,LOC100134273,LOC100132547
Adipose	M854	95	5	M491			LOC641848,LOC646527,LOC645231,LOC100131572,LSM6
Adipose	M855	126	5	M491			LOC100134504,RAB33B,LOC649946,NACAP1,LOC100132863
Adipose	M856	112	5	M500			LOC388532,LOC645157,LOC731640,LOC388621,LOC100128936
Adipose	M859	112	5	M501			LOC220433,LOC651202,LOC100129657,LCOR,LOC728060,LOC647673
Adipose	M863	119	5	M503			LOC728973,GMPR2,LOC644907,SAP30L,MRPL10
Adipose	M866	146	5	M513			FLJ43681,LOC100132291,LOC653773,RPS28,LOC647030,LOC642989,LOC729208,LOC645691
Adipose	M870	91	5	M514			DDX17,LOC653658,A2M,FAM116A,SBDSP
Adipose	M872	56	5	M515			LOC387791,PTBP1,SFRS14	REGULATION_OF_CHROMOSOME_ORGANIZATION
Adipose	M873	15	5	M515			C20orf108
Adipose	M874	20	5	M517			LOC652481,LSM4
Adipose	M875	18	5	M517			MRPL20
Adipose	M879	40	5	M535			PKN2,LOC729513,DNAJB14
Adipose	M883	12	5	M573			AQP11
Adipose	M887	15	5	M580			LOC100130980
Adipose	M888	21	5	M580			LOC401537,RPS9
Adipose	M890	10	5	M582			LOC642250
Adipose	M891	39	5	M582			LOC643863	COTRANSLATIONAL_PROTEIN_TARGETING_TO_MEMBRANE
Adipose	M892	10	5	M583			LOC651436
Adipose	M894	14	5	M585			LOC644511
Adipose	M896	14	5	M586			LOC651198
Adipose	M899	39	5	M594			FNDC3A
Adipose	M900	25	5	M594			MEX3C
Adipose	M901	10	5	M594			FCHO2
Adipose	M907	17	5	M611			ZRANB2,SENP7	ORGANELLE_FISSION
Adipose	M908	63	5	M613			UQCRHL,SDHD,UQCRC2,LOC729769	AEROBIC_RESPIRATION
Adipose	M909	36	5	M613			COX7B,ECHDC1	ELECTRON_TRANSPORT_CHAIN
Adipose	M912	20	5	M614			EFEMP1,FHL1
Adipose	M914	62	5	M620			HMBS,TUBG1	TRANSLATIONAL_TERMINATION
Adipose	M918	11	5	M626			RTN3,IDH1
Adipose	M921	16	5	M627			ALDH9A1
Adipose	M924	15	5	M646			CCNC
Adipose	M925	13	5	M646			UBE1DC1
Adipose	M927	74	5	M647			GNG12,MDFIC
Adipose	M930	27	5	M655			UNC84A	CEREBRAL_CORTEX_DEVELOPMENT
Adipose	M932	11	5	M661			CNOT7,PAPD4
Adipose	M943	60	6	M709			LOC100132247,LOC440353,LOC644931,LOC728888
Adipose	M948	25	6	M721			AGPAT1
Adipose	M951	30	6	M722			MTA1
Adipose	M952	13	6	M722
Adipose	M957	11	6	M727	0.0142347		COL6A1
Adipose	M960	23	6	M731			WASF2	SKELETAL_MUSCLE_CELL_PROLIFERATION
Adipose	M961	28	6	M732			SUPT5H,RHOT2,TSC2
Adipose	M962	10	6	M732			NFE2L1
Adipose	M963	94	6	M734			USP5,ZNF219,IRAK1
Adipose	M965	45	6	M744			UBA1	RESPONSE_TO_UV
Adipose	M967	12	6	M744			TMEM184B
Adipose	M970	10	6	M754			C1orf66
Adipose	M972	245	6	M762		0.00113132	SPSB3,SAFB,RXRB,FOXJ2,TJAP1,VPS16,EMD,CTDSP2,TCF25,ULK1,PRR14,HPS6
Adipose	M980	244	6	M835			MCTS1,FAM162A,UTP3,CLTC,MRPL15,TXNDC9,NARS,C18orf32,FAM98A,CCNH,C6orf120,ZNF226	DNA_TEMPLATED_TRANSCRIPTION_TERMINATION
Adipose	M983	13	6	M841			UBE4A,PECI
Adipose	M989	78	6	M851			LOC100131526,LOC100131672,LOC100132547
Adipose	M996	47	6	M908			UQCRHL,UQCRC2,LOC729769	AEROBIC_RESPIRATION

## Sheet: Table S4
Table S4. Cell-type enrichment of network modules in AAGMEx adipose tissue
Module	Description	GeneRatio	BgRatio	pvalue	p.adjust
M16	Adipocyte	40/453	181/16279	7.18487e-25	2.19138e-22
M170	Adipocyte	12/453	28/16279	3.79143e-12	5.78194e-10
M567	Adipocyte	9/453	19/16279	6.67013e-10	5.40322e-08
M174	Adipocyte	12/453	41/16279	7.0862e-10	5.40322e-08
M574	Adipocyte	11/453	35/16279	1.56812e-09	9.56554e-08
M200	Adipocyte	13/453	74/16279	1.12791e-07	5.73354e-06
M22	Adipocyte	18/453	148/16279	1.58274e-07	6.89622e-06
M84	Adipocyte	7/453	24/16279	2.83209e-06	0.000107973
M58	Adipocyte	12/453	85/16279	3.89463e-06	0.000130078
M15	Adipocyte	18/453	185/16279	4.26484e-06	0.000130078
M549	Adipocyte	6/453	21/16279	1.70839e-05	0.000473689
M171	Adipocyte	6/453	27/16279	8.08743e-05	0.00205556
M158	Adipocyte	6/453	28/16279	0.000100532	0.00235862
M13	Adipocyte	19/453	264/16279	0.000156859	0.0032844
M77	Adipocyte	7/453	43/16279	0.000166981	0.0032844
M361	Adipocyte	6/453	31/16279	0.000183065	0.0032844
M73	Adipocyte	6/453	31/16279	0.000183065	0.0032844
M557	Adipocyte	8/453	62/16279	0.000306019	0.00518533
M199	Adipocyte	4/453	14/16279	0.00047444	0.00734007
M164	Adipocyte	7/453	51/16279	0.000495464	0.00734007
M169	Adipocyte	10/453	101/16279	0.000505382	0.00734007
M172	Adipocyte	5/453	25/16279	0.000547013	0.00758359
M75	Adipocyte	7/453	53/16279	0.000628916	0.00833997
M21	Adipocyte	19/453	309/16279	0.00109675	0.0139378
M14	Adipocyte	13/453	175/16279	0.00124934	0.0144628
M316	Adipocyte	6/453	44/16279	0.00129372	0.0144628
M634	Adipocyte	5/453	30/16279	0.00130867	0.0144628
M569	Adipocyte	4/453	18/16279	0.00132773	0.0144628
M87	Adipocyte	4/453	19/16279	0.00164516	0.0173025
M912	Adipocyte	4/453	20/16279	0.00201169	0.0200257
M119	Adipocyte	5/453	33/16279	0.0020354	0.0200257
M168	Adipocyte	8/453	84/16279	0.0023208	0.0221201
M364	Adipocyte	4/453	21/16279	0.00243099	0.0224683
M748	Adipocyte	3/453	11/16279	0.00298983	0.0260542
M918	Adipocyte	3/453	11/16279	0.00298983	0.0260542
M188	Adipocyte	12/453	172/16279	0.00319365	0.0270573
M217	Adipocyte	8/453	89/16279	0.00333457	0.0274877
M196	Adipocyte	6/453	57/16279	0.00491312	0.0394342
M614	Adipocyte	4/453	26/16279	0.0054421	0.04256
M28	ASPC	19/226	78/16279	7.7376e-19	1.64811e-16
M51	ASPC	15/226	39/16279	1.60915e-18	1.71375e-16
M287	ASPC	10/226	20/16279	3.56589e-14	2.53178e-12
M219	ASPC	10/226	31/16279	7.49056e-12	3.98872e-10
M96	ASPC	13/226	91/16279	3.71532e-10	1.58273e-08
M7	ASPC	20/226	330/16279	3.68362e-08	1.30769e-06
M305	ASPC	10/226	100/16279	1.26783e-06	3.85783e-05
M221	ASPC	4/226	11/16279	1.10584e-05	0.000294429
M400	ASPC	5/226	23/16279	1.35375e-05	0.000320388
M31	ASPC	5/226	29/16279	4.46412e-05	0.000950857
M220	ASPC	4/226	19/16279	0.000119016	0.00230459
M957	ASPC	3/226	11/16279	0.00040125	0.00712218
M56	ASPC	14/226	376/16279	0.000801145	0.0130589
M791	ASPC	3/226	14/16279	0.000858329	0.0130589
M3	ASPC	39/226	1683/16279	0.000944096	0.0134062
M3	B cell	74/214	1683/16279	6.81388e-22	1.44454e-19
M32	B cell	18/214	185/16279	4.16833e-11	4.1374e-09
M238	B cell	15/214	121/16279	5.85481e-11	4.1374e-09
M670	B cell	12/214	91/16279	2.48015e-09	1.31448e-07
M40	B cell	13/214	167/16279	3.20872e-07	1.3605e-05
M689	B cell	6/214	58/16279	0.000110155	0.00389214
M677	B cell	5/214	39/16279	0.000149905	0.00453998
M41	B cell	8/214	121/16279	0.000197391	0.00523086
M936	B cell	4/214	26/16279	0.000345917	0.00773959
M260	B cell	6/214	72/16279	0.000365075	0.00773959
M829	B cell	7/214	135/16279	0.0020589	0.0391191
M259	B cell	5/214	70/16279	0.00226766	0.0391191
M264	B cell	4/214	43/16279	0.00239881	0.0391191
M438	B cell	8/214	180/16279	0.00265419	0.040192
M237	B cell	3/214	23/16279	0.00326721	0.0432538
M700	B cell	3/214	23/16279	0.00326721	0.0432538
M42	B cell	6/214	111/16279	0.00346847	0.0432538
M43	B cell	5/214	79/16279	0.00384025	0.0452296
M3	Dendritic cell	143/262	1683/16279	3.66174e-72	7.32348e-70
M41	Dendritic cell	25/262	121/16279	6.20485e-21	6.20485e-19
M694	Dendritic cell	15/262	36/16279	3.47105e-18	2.31403e-16
M264	Dendritic cell	15/262	43/16279	8.54438e-17	4.27219e-15
M36	Dendritic cell	20/262	128/16279	1.67072e-14	6.68286e-13
M40	Dendritic cell	22/262	167/16279	3.036e-14	1.012e-12
M248	Dendritic cell	17/262	89/16279	5.22489e-14	1.49283e-12
M677	Dendritic cell	11/262	39/16279	1.71257e-11	4.28141e-10
M46	Dendritic cell	14/262	98/16279	5.4109e-10	1.20242e-08
M260	Dendritic cell	12/262	72/16279	1.53226e-09	3.06453e-08
M689	Dendritic cell	11/262	58/16279	1.77573e-09	3.22861e-08
M45	Dendritic cell	12/262	76/16279	2.92249e-09	4.87081e-08
M42	Dendritic cell	12/262	111/16279	2.25653e-07	3.47158e-06
M277	Dendritic cell	10/262	73/16279	2.50356e-07	3.57652e-06
M266	Dendritic cell	10/262	76/16279	3.68669e-07	4.91558e-06
M274	Dendritic cell	7/262	44/16279	5.94891e-06	7.43614e-05
M676	Dendritic cell	5/262	25/16279	4.24234e-05	0.000471372
M692	Dendritic cell	5/262	25/16279	4.24234e-05	0.000471372
M32	Dendritic cell	12/262	185/16279	4.6608e-05	0.000490611
M262	Dendritic cell	5/262	29/16279	8.99652e-05	0.000856811
M696	Dendritic cell	5/262	29/16279	8.99652e-05	0.000856811
M670	Dendritic cell	8/262	91/16279	0.00010857	0.000987
M259	Dendritic cell	7/262	70/16279	0.000130391	0.00113383
M108	Dendritic cell	8/262	99/16279	0.000195845	0.00163204
M702	Dendritic cell	3/262	11/16279	0.000618006	0.00494405
M936	Dendritic cell	4/262	26/16279	0.000741648	0.00563204
M238	Dendritic cell	8/262	121/16279	0.000760326	0.00563204
M263	Dendritic cell	4/262	27/16279	0.000859711	0.00614079
M683	Dendritic cell	3/262	15/16279	0.00162486	0.0111458
M33	Dendritic cell	7/262	107/16279	0.00171536	0.0111458
M254	Dendritic cell	5/262	54/16279	0.0017276	0.0111458
M212	Dendritic cell	3/262	16/16279	0.00197618	0.0123511
M47	Dendritic cell	4/262	35/16279	0.00231915	0.0140554
M240	Dendritic cell	4/262	40/16279	0.00380174	0.0219221
M276	Dendritic cell	3/262	20/16279	0.00383637	0.0219221
M450	Dendritic cell	5/262	69/16279	0.0050533	0.0280739
M237	Dendritic cell	3/262	23/16279	0.00575189	0.0302731
M697	Dendritic cell	3/262	23/16279	0.00575189	0.0302731
M43	Dendritic cell	5/262	79/16279	0.00890636	0.0456736
M82	Endothelial	18/245	57/16279	1.54205e-19	3.28457e-17
M80	Endothelial	11/245	58/16279	8.75266e-10	6.83717e-08
M371	Endothelial	9/245	33/16279	9.62981e-10	6.83717e-08
M368	Endothelial	10/245	49/16279	2.43714e-09	1.29778e-07
M305	Endothelial	12/245	100/16279	3.36239e-08	1.43238e-06
M373	Endothelial	5/245	12/16279	5.38629e-07	1.91213e-05
M102	Endothelial	7/245	47/16279	6.04359e-06	0.000166395
M5	Endothelial	54/245	1957/16279	6.24959e-06	0.000166395
M593	Endothelial	4/245	13/16279	3.2169e-05	0.000724911
M514	Endothelial	9/245	107/16279	3.40334e-05	0.000724911
M83	Endothelial	4/245	15/16279	5.99733e-05	0.0011613
M436	Endothelial	5/245	37/16279	0.000218019	0.00386983
M235	Endothelial	3/245	10/16279	0.000373699	0.00612291
M790	Endothelial	4/245	24/16279	0.000419699	0.00638542
M7	Endothelial	14/245	330/16279	0.000494368	0.00702003
M478	Endothelial	4/245	26/16279	0.000576709	0.00745827
M56	Endothelial	15/245	376/16279	0.000595261	0.00745827
M492	Endothelial	6/245	75/16279	0.000925	0.0108705
M390	Endothelial	4/245	30/16279	0.00100849	0.0108705
M95	Endothelial	11/245	239/16279	0.0010207	0.0108705
M828	Endothelial	3/245	23/16279	0.00477353	0.0484172
M7	LEC	21/211	330/16279	2.03932e-09	2.23953e-07
M95	LEC	18/211	239/16279	2.18491e-09	2.23953e-07
M82	LEC	9/211	57/16279	4.56993e-08	3.12278e-06
M790	LEC	5/211	24/16279	1.21322e-05	0.000621773
M102	LEC	6/211	47/16279	3.04423e-05	0.00124813
M390	LEC	5/211	30/16279	3.81824e-05	0.00130457
M305	LEC	8/211	100/16279	4.67431e-05	0.0013689
M371	LEC	5/211	33/16279	6.16129e-05	0.00157883
M389	LEC	8/211	126/16279	0.000236795	0.00493804
M235	LEC	3/211	10/16279	0.00024088	0.00493804
M787	LEC	7/211	105/16279	0.000432782	0.00740094
M402	LEC	3/211	12/16279	0.000433226	0.00740094
M83	LEC	3/211	15/16279	0.000870625	0.0137291
M9	LEC	12/211	337/16279	0.0015277	0.0223699
M3	Macrophage	141/305	1683/16279	4.41716e-59	9.80609e-57
M46	Macrophage	35/305	98/16279	7.84849e-36	8.71182e-34
M277	Macrophage	29/305	73/16279	1.92255e-31	1.42269e-29
M266	Macrophage	16/305	76/16279	6.12756e-13	3.4008e-11
M248	Macrophage	16/305	89/16279	8.02079e-12	3.56123e-10
M42	Macrophage	17/305	111/16279	2.58187e-11	9.55291e-10
M36	Macrophage	17/305	128/16279	2.61488e-10	8.2929e-09
M41	Macrophage	16/305	121/16279	9.47915e-10	2.63046e-08
M677	Macrophage	10/305	39/16279	1.80871e-09	4.46148e-08
M264	Macrophage	10/305	43/16279	5.1049e-09	1.13329e-07
M694	Macrophage	9/305	36/16279	1.52674e-08	3.08123e-07
M697	Macrophage	7/305	23/16279	1.4339e-07	2.65271e-06
M49	Macrophage	11/305	77/16279	1.85675e-07	3.17077e-06
M108	Macrophage	11/305	99/16279	2.43055e-06	3.85415e-05
M40	Macrophage	14/305	167/16279	3.20645e-06	4.74555e-05
M260	Macrophage	8/305	72/16279	5.85697e-05	0.000812655
M676	Macrophage	5/305	25/16279	8.72385e-05	0.00113923
M689	Macrophage	7/305	58/16279	0.000100324	0.00123733
M283	Macrophage	5/305	32/16279	0.000297002	0.00347024
M45	Macrophage	7/305	76/16279	0.000547578	0.00607812
M936	Macrophage	4/305	26/16279	0.00130431	0.0137884
M263	Macrophage	4/305	27/16279	0.00150879	0.015225
M450	Macrophage	6/305	69/16279	0.00183423	0.0177043
M696	Macrophage	4/305	29/16279	0.00198275	0.0183405
M57	Mast cell	7/156	15/16279	3.91159e-11	7.04085e-09
M3	Mast cell	42/156	1683/16279	3.84284e-09	3.45856e-07
M677	Mast cell	5/156	39/16279	3.35424e-05	0.00201254
M248	Mast cell	6/156	89/16279	0.000212258	0.00837455
M36	Mast cell	7/156	128/16279	0.000232626	0.00837455
M40	Mast cell	7/156	167/16279	0.0011424	0.0342721
M936	Mast cell	3/156	26/16279	0.00190902	0.049089
M3	Monocyte	173/354	1683/16279	2.18822e-77	5.42678e-75
M41	Monocyte	34/354	121/16279	1.43714e-28	1.78205e-26
M40	Monocyte	38/354	167/16279	4.27292e-28	3.53228e-26
M694	Monocyte	17/354	36/16279	2.19174e-19	1.35888e-17
M264	Monocyte	17/354	43/16279	9.34962e-18	4.63741e-16
M45	Monocyte	20/354	76/16279	1.17986e-16	4.87676e-15
M260	Monocyte	19/354	72/16279	6.56258e-16	2.32503e-14
M689	Monocyte	17/354	58/16279	3.26039e-15	1.01072e-13
M259	Monocyte	16/354	70/16279	1.52459e-12	4.20109e-11
M32	Monocyte	24/354	185/16279	2.0956e-12	5.19709e-11
M248	Monocyte	17/354	89/16279	6.77994e-12	1.52857e-10
M677	Monocyte	12/354	39/16279	2.14319e-11	4.42927e-10
M274	Monocyte	12/354	44/16279	1.04812e-10	1.9995e-09
M238	Monocyte	18/354	121/16279	1.28161e-10	2.27028e-09
M36	Monocyte	18/354	128/16279	3.31516e-10	5.48107e-09
M263	Monocyte	8/354	27/16279	7.15039e-08	1.10831e-06
M670	Monocyte	13/354	91/16279	8.11359e-08	1.18363e-06
M692	Monocyte	7/354	25/16279	7.4339e-07	1.02423e-05
M936	Monocyte	7/354	26/16279	9.98377e-07	1.30314e-05
M262	Monocyte	7/354	29/16279	2.23939e-06	2.77684e-05
M108	Monocyte	10/354	99/16279	5.82984e-05	0.000688476
M702	Monocyte	4/354	11/16279	6.42899e-05	0.000724722
M33	Monocyte	10/354	107/16279	0.000112791	0.00119028
M237	Monocyte	5/354	23/16279	0.000115188	0.00119028
M42	Monocyte	10/354	111/16279	0.000153246	0.0015202
M676	Monocyte	5/354	25/16279	0.000175491	0.00167391
M941	Monocyte	4/354	14/16279	0.000185173	0.00170085
M276	Monocyte	4/354	20/16279	0.000808377	0.00715991
M266	Monocyte	7/354	76/16279	0.00130858	0.0111906
M696	Monocyte	4/354	29/16279	0.00339734	0.0280847
M450	Monocyte	6/354	69/16279	0.00384167	0.0307333
M3	Neutrophil	47/82	1683/16279	1.25088e-25	1.22587e-23
M40	Neutrophil	19/82	167/16279	6.45609e-21	3.16348e-19
M259	Neutrophil	11/82	70/16279	4.50143e-14	1.47047e-12
M689	Neutrophil	8/82	58/16279	4.56885e-10	1.11937e-08
M260	Neutrophil	8/82	72/16279	2.69559e-09	5.28337e-08
M33	Neutrophil	8/82	107/16279	6.37028e-08	1.04048e-06
M238	Neutrophil	8/82	121/16279	1.66148e-07	2.32607e-06
M32	Neutrophil	9/82	185/16279	3.73535e-07	4.5758e-06
M694	Neutrophil	5/82	36/16279	9.55942e-07	1.04091e-05
M264	Neutrophil	5/82	43/16279	2.37443e-06	2.24792e-05
M41	Neutrophil	7/82	121/16279	2.52317e-06	2.24792e-05
M670	Neutrophil	6/82	91/16279	6.42993e-06	5.25111e-05
M941	Neutrophil	3/82	14/16279	4.30806e-05	0.000324761
M936	Neutrophil	3/82	26/16279	0.000294584	0.00206209
M240	Neutrophil	3/82	40/16279	0.00106402	0.00695158
M702	Neutrophil	2/82	11/16279	0.00133852	0.00810403
M274	Neutrophil	3/82	44/16279	0.0014058	0.00810403
M203	Neutrophil	2/82	12/16279	0.00160097	0.00871641
M241	Neutrophil	2/82	21/16279	0.00494649	0.0255135
M45	Neutrophil	3/82	76/16279	0.00664898	0.03258
M3	NK cell	106/233	1683/16279	1.09669e-43	2.24822e-41
M43	NK cell	24/233	79/16279	9.34215e-26	9.5757e-24
M40	NK cell	20/233	167/16279	3.20358e-13	2.18911e-11
M238	NK cell	17/233	121/16279	1.46199e-12	7.49268e-11
M32	NK cell	20/233	185/16279	2.22914e-12	9.13949e-11
M670	NK cell	15/233	91/16279	2.88663e-12	9.86264e-11
M41	NK cell	16/233	121/16279	1.74977e-11	5.12433e-10
M268	NK cell	10/233	40/16279	1.73147e-10	4.43688e-09
M260	NK cell	11/233	72/16279	5.7226e-09	1.30348e-07
M694	NK cell	8/233	36/16279	3.34581e-08	6.85891e-07
M264	NK cell	8/233	43/16279	1.47077e-07	2.74098e-06
M45	NK cell	9/233	76/16279	1.3379e-06	2.28558e-05
M689	NK cell	8/233	58/16279	1.61631e-06	2.5488e-05
M274	NK cell	7/233	44/16279	2.74549e-06	4.02019e-05
M259	NK cell	8/233	70/16279	6.86875e-06	9.38729e-05
M95	Pericyte	18/133	239/16279	9.39312e-13	9.14386e-11
M392	Pericyte	9/133	29/16279	1.07575e-12	9.14386e-11
M7	Pericyte	19/133	330/16279	2.39634e-11	1.35793e-09
M791	Pericyte	6/133	14/16279	7.55643e-10	3.21148e-08
M593	Pericyte	3/133	13/16279	0.000143617	0.00488299
M178	Pericyte	5/133	78/16279	0.000442042	0.0125245
M828	Pericyte	3/133	23/16279	0.000837724	0.0202237
M790	Pericyte	3/133	24/16279	0.000951705	0.0202237
M390	Pericyte	3/133	30/16279	0.00184202	0.0347937
M95	SMC	48/172	239/16279	1.84171e-48	3.07565e-46
M7	SMC	50/172	330/16279	4.19238e-44	3.50064e-42
M392	SMC	13/172	29/16279	7.57121e-19	4.21464e-17
M787	SMC	17/172	105/16279	8.3866e-16	3.5014e-14
M389	SMC	18/172	126/16279	1.14133e-15	3.81205e-14
M791	SMC	9/172	14/16279	2.54349e-15	7.07938e-14
M390	SMC	10/172	30/16279	3.33607e-13	7.95891e-12
M790	SMC	9/172	24/16279	1.51735e-12	3.16748e-11
M828	SMC	5/172	23/16279	3.58299e-06	6.64844e-05
M436	SMC	5/172	37/16279	4.1181e-05	0.00062562
M391	SMC	4/172	19/16279	4.12085e-05	0.00062562
M102	SMC	5/172	47/16279	0.000133076	0.00185197
M408	SMC	6/172	124/16279	0.00203773	0.0261769
M870	SMC	5/172	91/16279	0.00277891	0.0331484
M3	T cell	85/184	1683/16279	7.81359e-36	1.51584e-33
M43	T cell	15/184	79/16279	1.01278e-14	9.82392e-13
M40	T cell	19/184	167/16279	4.54555e-14	2.93945e-12
M32	T cell	18/184	185/16279	3.26177e-12	1.58196e-10
M260	T cell	12/184	72/16279	2.58133e-11	1.00156e-09
M238	T cell	14/184	121/16279	8.91503e-11	2.88253e-09
M670	T cell	11/184	91/16279	6.15386e-09	1.7055e-07
M689	T cell	8/184	58/16279	2.70647e-07	6.16567e-06
M268	T cell	7/184	40/16279	2.86036e-07	6.16567e-06
M237	T cell	4/184	23/16279	0.000118233	0.00229372
M274	T cell	5/184	44/16279	0.000132721	0.00234072
M45	T cell	6/184	76/16279	0.000218077	0.00352558
M47	T cell	4/184	35/16279	0.00062894	0.00938572
M259	T cell	5/184	70/16279	0.00116746	0.0161777
M41	T cell	6/184	121/16279	0.00252526	0.03266
M936	T cell	3/184	26/16279	0.00305021	0.0369838
M248	T cell	5/184	89/16279	0.0033714	0.0384737

## Sheet: Table S5
Table S5. Association of cell-type proportion with age in the AAGMEx adipose tissue
Cell type	r	p
adipocyte	-0.293777	8.95728e-06
ASPC	0.202467	0.00249283
b_cell	-0.329856	5.24894e-07
dendritic_cell	-0.0517126	0.444322
endothelial	-0.235551	0.000412926
LEC	-0.0671572	0.320308
macrophage	0.329446	5.43245e-07
mast_cell	0.248935	0.000184961
monocyte	0.215979	0.00123456
neutrophil	0.111757	0.0974864
nk_cell	0.219746	0.00100717
pericyte	-0.166651	0.0131102
SMC	-0.0138086	0.838256
t_cell	0.252148	0.000151508

## Sheet: Table S6
Table S6. Spearman correlation analysis of aging-associated methylation in AAGMEx adipose tissue
tissue	Id	Rho	p	Chromosome	start	end	Symbol
Adipose	chr14_102027001	0.469037	1.9625e-13	14	101560664	101561663	DIO3OS
Adipose	chr14_102027001	0.469037	1.9625e-13	14	101560664	101561663	DIO3
Adipose	chr2_157186001	0.455522	1.14117e-12	2	156329489	156330488	NR4A2
Adipose	chr3_51741001	0.415807	1.31342e-10	3	51706985	51707984	GRM2
Adipose	chr17_7757001	0.413857	1.63255e-10	17	7853683	7854682	TMEM88
Adipose	chr2_120980001	0.398811	8.3461e-10	2	120222425	120223424	TMEM185B
Adipose	chr10_134000001	0.396612	1.05236e-09	10	132186497	132187496	DPYSL4
Adipose	chr6_19837001	0.392102	1.68357e-09	6	19836770	19837769	ID4
Adipose	chr19_36736001	0.384592	3.62526e-09	19	36245099	36246098	ZNF565
Adipose	chr2_124782001	0.357946	4.7352e-08	2	124024424	124025423	CNTNAP5
Adipose	chr8_120220001	0.359393	4.14307e-08	8	119207762	119208536	MAL2
Adipose	chr8_120220001	0.359393	4.14307e-08	8	119208537	119208760	MAL2
Adipose	chr16_3355001	0.358814	4.69316e-08	16	3305001	3306000	ZNF75A
Adipose	chr16_3355001	0.358814	4.69316e-08	16	3305001	3306000	TIGD7
Adipose	chr21_45377001	0.358572	4.46979e-08	21	43957120	43958119	AGPAT3
Adipose	chr14_61747001	0.35435	6.58156e-08	14	61280283	61281282	PRKCH
Adipose	chr14_61747001	0.35435	6.58156e-08	14	61280283	61281282	TMEM30B
Adipose	chr22_28194001	0.351707	8.3619e-08	22	27798013	27799012	MN1
Adipose	chr17_43319001	0.350339	9.45644e-08	17	45241634	45242633	FMNL1
Adipose	chr16_49315001	0.348037	1.16165e-07	16	49281090	49282089	CBLN1
Adipose	chr17_77814001	0.347777	1.18887e-07	17	79840202	79841201	CBX4
Adipose	chr17_47073001	0.343913	1.67254e-07	17	48995639	48996638	IGF2BP1
Adipose	chr3_53880001	0.342821	1.8404e-07	3	53845974	53846973	CHDH
Adipose	chr2_42720001	0.342426	2.31193e-07	2	42492861	42493860	MTA3
Adipose	chr1_110754001	0.338597	2.65512e-07	1	110211379	110212378	KCNC4
Adipose	chr10_103601001	0.346506	2.57884e-07	10	101841244	101842243	KCNIP2
Adipose	chr19_19304001	0.333823	4.79658e-07	19	19193192	19194191	RFXANK
Adipose	chr6_32147001	0.330169	5.42839e-07	6	32179224	32180223	AGPAT1
Adipose	chr8_127569001	0.33111	5.01705e-07	8	126556756	126557755	FAM84B
Adipose	chr15_58357001	0.330505	5.27802e-07	15	58064803	58065802	ALDH1A2
Adipose	chr1_156053001	0.326637	7.2795e-07	1	156083210	156084209	MEX3A
Adipose	chr4_44449001	0.323212	9.64148e-07	4	44446984	44447983	KCTD8
Adipose	chr5_78985001	0.322857	9.92404e-07	5	79689178	79690177	CMYA5
Adipose	chr7_158380001	0.323416	1.06351e-06	7	158587309	158588308	PTPRN2
Adipose	chr11_16628001	0.32022	1.22892e-06	11	16606454	16607453	SOX6
Adipose	chr15_57884001	0.318118	1.45508e-06	15	57591803	57592802	GCOM1
Adipose	chr10_102279001	0.317709	1.50356e-06	10	100519244	100520243	SEC31B
Adipose	chr5_9545001	0.317182	1.56812e-06	5	9544889	9545888	SEMA5A
Adipose	chr8_57358001	0.316406	1.6682e-06	8	56445442	56446441	PENK
Adipose	chr17_4690001	0.311777	2.40371e-06	17	4786706	4787705	VMO1
Adipose	chr17_59488001	0.310682	2.61814e-06	17	61410640	61411639	C17orf82
Adipose	chr1_117210001	0.309841	2.79514e-06	1	116667379	116668378	IGSF3
Adipose	chr6_26017001	0.311851	2.80402e-06	6	26016773	26017772	HIST1H1A
Adipose	chr12_7026001	0.306758	3.54697e-06	12	6916837	6917836	ENO2
Adipose	chr14_51452001	0.306829	3.52768e-06	14	50985283	50986282	TRIM9
Adipose	chr1_8086001	0.304383	4.25355e-06	1	8025941	8026940	ERRFI1
Adipose	chr5_136834001	0.304935	4.07822e-06	5	137498312	137499311	SPOCK1
Adipose	chr7_27153001	0.304574	4.19193e-06	7	27113382	27114381	HOXA3
Adipose	chr9_116266001	0.309534	4.13446e-06	9	113503721	113504720	RGS3
Adipose	chr16_31120001	0.304542	4.20238e-06	16	31108680	31109679	BCKDK
Adipose	chr19_12984001	0.304411	4.24426e-06	19	12873187	12874186	HOOK2
Adipose	chr3_71294001	0.304009	4.37622e-06	3	71244850	71245849	FOXP1
Adipose	chr17_62040001	0.303423	4.57544e-06	17	63962641	63963640	SCN4A
Adipose	chr19_46975001	0.347228	4.57611e-06	19	46471744	46472743	PNMAL1
Adipose	chr1_38230001	0.302904	4.75924e-06	1	37764329	37765328	EPHA10
Adipose	chr10_135051001	0.302242	5.00345e-06	10	133237497	133238496	VENTX
Adipose	chr2_106015001	0.30131	5.36759e-06	2	105398544	105399543	FHL2
Adipose	chr3_65535001	0.301094	5.45572e-06	3	65549326	65550325	MAGI1
Adipose	chr4_54458001	0.300717	5.61254e-06	4	53591834	53592833	LNX1
Adipose	chr18_10454001	0.299206	6.28535e-06	18	10454004	10455003	APCDD1
Adipose	chr11_533001	0.298428	6.66101e-06	11	533001	534000	HRAS
Adipose	chr1_145075001	0.297575	7.09703e-06	1	148808367	148809366	PDE4DIP
Adipose	chr16_55358001	0.296201	7.85713e-06	16	55324089	55325088	IRX6
Adipose	chr16_2391001	0.295535	8.25323e-06	16	2341000	2341999	ABCA3
Adipose	chr19_18899001	0.294837	8.688e-06	19	18788192	18789191	COMP
Adipose	chr19_58514001	0.29457	8.86015e-06	19	58002633	58003632	ZNF606
Adipose	chr3_28616001	0.293541	9.55405e-06	3	28574510	28575509	RBMS3
Adipose	chr17_70117001	0.293597	9.51475e-06	17	72120860	72121859	SOX9
Adipose	chr1_161575001	0.293436	1.05795e-05	1	161605211	161606210	HSPA7
Adipose	chr22_38320001	0.291853	1.08054e-05	22	37923994	37924993	MICALL1
Adipose	chr7_127881001	0.291531	1.10609e-05	7	128240948	128241947	LEP
Adipose	chr1_9099001	0.290239	1.21458e-05	1	9038942	9039941	SLC2A5
Adipose	chr3_54156001	0.287207	1.51004e-05	3	54121974	54122973	CACNA2D3
Adipose	chr15_40212001	0.286295	1.61151e-05	15	39919800	39920799	GPR176
Adipose	chr19_56989001	0.286224	1.61961e-05	19	56477632	56478631	ZNF667
Adipose	chr8_55370001	0.285982	1.64776e-05	8	54457441	54458440	SOX17
Adipose	chr3_134515001	0.28546	1.70996e-05	3	134796159	134797158	EPHB1
Adipose	chr16_54966001	0.284252	1.8626e-05	16	54932089	54933088	IRX5
Adipose	chr11_1324001	0.28212	2.16385e-05	11	1302771	1303770	TOLLIP
Adipose	chr15_96875001	0.281072	2.32842e-05	15	96331772	96332771	NR2F2
Adipose	chr5_126626001	0.279735	2.55535e-05	5	127290309	127291308	MEGF10
Adipose	chr12_120106001	0.296119	2.63226e-05	12	119668196	119669195	PRKAB1
Adipose	chr8_41166001	0.278448	2.79349e-05	8	41308482	41309481	SFRP1
Adipose	chr15_57026001	0.278322	2.81794e-05	15	56733803	56734802	ZNF280D
Adipose	chr18_28681001	0.278406	2.80165e-05	18	31101038	31102037	DSC2
Adipose	chr2_38301001	0.276134	3.27513e-05	2	38073858	38074857	CYP1B1
Adipose	chr20_3220001	0.275664	3.38209e-05	20	3239355	3240354	SLC4A11
Adipose	chr4_151504001	0.277563	3.51503e-05	4	150582849	150583848	LRBA
Adipose	chr6_1624001	0.274196	3.73793e-05	6	1623766	1624765	GMDS
Adipose	chr8_1771001	0.274276	3.71767e-05	8	1822835	1823834	ARHGEF10
Adipose	chr22_29876001	0.27448	3.66647e-05	22	29480012	29481011	NEFH
Adipose	chr1_154375001	-0.296983	3.85081e-05	1	154402525	154403524	IL6R
Adipose	chr6_158957001	0.274235	3.88476e-05	6	158535969	158536968	TMEM181
Adipose	chr18_14748001	0.273118	4.02115e-05	18	14748002	14749001	ANKRD30B
Adipose	chr11_82444001	0.272785	4.11286e-05	11	82732959	82733958	FAM181B
Adipose	chr19_11529001	0.272802	4.27893e-05	19	11418325	11419324	RGL3
Adipose	chr19_18898001	0.278421	4.46587e-05	19	18787192	18788191	COMP
Adipose	chr3_129310001	0.279585	4.70463e-05	3	129591158	129592157	PLXND1
Adipose	chr2_220408001	0.269828	5.01642e-05	2	219543279	219544278	TMEM198
Adipose	chr2_220408001	0.269828	5.01642e-05	2	219543279	219544278	CHPF
Adipose	chr9_110253001	0.269675	5.06782e-05	9	107490720	107491719	KLF4
Adipose	chr8_11058001	0.269324	5.18808e-05	8	11200492	11201491	XKR6
Adipose	chr10_28034001	0.26916	5.24487e-05	10	27745072	27746071	MKX
Adipose	chr19_58694001	0.268483	5.48658e-05	19	58182634	58183633	ZNF274
Adipose	chr10_99609001	0.267432	5.88224e-05	10	97849244	97850243	GOLGA7B
Adipose	chr8_22549001	0.267095	6.01475e-05	8	22691488	22692487	EGR3
Adipose	chr8_77594001	0.266824	6.1236e-05	8	76681766	76682765	ZFHX4
Adipose	chr12_54332001	0.266227	6.36928e-05	12	53938217	53939216	HOXC13
Adipose	chr9_116930001	0.26591	6.5034e-05	9	114167721	114168720	COL27A1
Adipose	chr11_26353001	0.26605	6.44389e-05	11	26331454	26332453	ANO3
Adipose	chr3_44803001	0.265563	6.65369e-05	3	44761509	44762508	KIF15
Adipose	chr3_44803001	0.265563	6.65369e-05	3	44761509	44762508	KIAA1143
Adipose	chr11_9025001	0.265518	6.67317e-05	11	9003454	9004453	NRIP3
Adipose	chr1_1566001	0.264857	6.96876e-05	1	1630621	1630687	MMP23B
Adipose	chr1_1566001	0.264857	6.96876e-05	1	1630690	1631621	MMP23B
Adipose	chr3_48602001	0.283012	6.96277e-05	3	48564568	48565567	COL7A1
Adipose	chr14_21492001	0.264917	6.94129e-05	14	21023842	21024841	NDRG2
Adipose	chr4_3412001	0.274557	7.06764e-05	4	3410274	3411273	RGS12
Adipose	chr4_40752001	0.263293	7.71774e-05	4	40749984	40750983	NSUN7
Adipose	chr7_28997001	0.263229	7.75035e-05	7	28957981	28958384	TRIL
Adipose	chr8_93115001	0.263616	7.55743e-05	8	92102773	92103772	RUNX1T1
Adipose	chr12_106975001	0.263928	7.40515e-05	12	106581223	106582222	RFX4
Adipose	chr15_91427001	0.263292	7.71831e-05	15	90883771	90884770	FES
Adipose	chr16_49861001	0.265838	7.62976e-05	16	49827090	49828089	ZNF423
Adipose	chr18_74818001	-0.265284	7.6077e-05	18	77106045	77107044	MBP
Adipose	chr11_117069001	0.262485	8.13379e-05	11	117198285	117199284	TAGLN
Adipose	chr2_218843001	0.262219	8.27527e-05	2	217978278	217979277	TNS1
Adipose	chr9_137978001	0.262119	8.32953e-05	9	135086155	135087154	OLFM1
Adipose	chr4_75858001	0.260586	9.19586e-05	4	74932791	74933790	PARM1
Adipose	chr5_115297001	0.260594	9.19153e-05	5	115961304	115962303	LVRN
Adipose	chr10_13392001	0.260557	9.21323e-05	10	13350001	13351000	SEPHS1
Adipose	chr15_68906001	0.260909	9.00688e-05	15	68613662	68614661	CORO2B
Adipose	chr2_172951001	0.258885	0.000102569	2	172086273	172087272	DLX1
Adipose	chr1_18434001	0.25857	0.00010465	1	18107507	18108506	IGSF21
Adipose	chr1_243651001	0.258239	0.000106887	1	243487699	243488698	SDCCAG8
Adipose	chr15_30114001	0.258335	0.000106236	15	29821798	29822797	TJP1
Adipose	chr1_21995001	0.257786	0.000110014	1	21668508	21669507	RAP1GAP
Adipose	chr2_110372001	0.257267	0.000113706	2	109614424	109615423	SEPT10
Adipose	chr6_132722001	0.257321	0.000113316	6	132400862	132401861	MOXD1
Adipose	chr20_423001	0.260079	0.000114375	20	442357	443356	TBC1D20
Adipose	chr2_42719001	0.259148	0.000116866	2	42491861	42492860	MTA3
Adipose	chr2_27531001	0.257129	0.000123341	2	27308133	27309132	UCN
Adipose	chr3_127348001	0.256615	0.000118508	3	127629158	127630157	PODXL2
Adipose	chr6_84141001	0.25622	0.000121509	6	83431282	83432281	ME1
Adipose	chr7_99678001	0.269583	0.000122681	7	100080378	100081377	ZNF3
Adipose	chr15_33010001	0.256011	0.000123131	15	32717800	32718799	GREM1
Adipose	chr19_18343001	0.257615	0.000119619	19	18232191	18233190	PDE4C
Adipose	chr19_37719001	0.259605	0.000122271	19	37228099	37229098	ZNF383
Adipose	chr4_111558001	0.255542	0.000126831	4	110636845	110637844	PITX2
Adipose	chr19_47229001	0.255749	0.000125186	19	46725744	46726743	STRN4
Adipose	chr21_28338001	0.255634	0.000126093	21	26965682	26966681	ADAMTS5
Adipose	chr11_66496001	0.255391	0.00012804	11	66728530	66729529	SPTBN2
Adipose	chr10_135050001	0.255172	0.000129821	10	133236497	133237496	VENTX
Adipose	chr19_15568001	0.254975	0.000131439	19	15457190	15458189	RASAL3
Adipose	chr14_54419001	0.254547	0.000135032	14	53952283	53953282	BMP4
Adipose	chr15_23035001	0.259733	0.00013556	15	22837068	22838067	NIPA2
Adipose	chr20_13200001	0.254503	0.000135401	20	13219354	13220353	ISM1
Adipose	chr5_178156001	0.279575	0.000138113	5	178729000	178729999	ZNF354A
Adipose	chr8_56014001	0.254069	0.000139139	8	55101441	55102440	XKR4
Adipose	chr11_61612001	0.255073	0.000140301	11	61844529	61845528	FADS2
Adipose	chr2_133427001	0.253305	0.000145959	2	132669428	132670427	LYPD1
Adipose	chr4_10458001	0.253502	0.000144169	4	10456377	10457376	ZNF518B
Adipose	chr6_392001	0.253577	0.000143495	6	392001	393000	IRF4
Adipose	chr17_33316001	0.253985	0.000144922	17	34988982	34989981	LIG3
Adipose	chr17_75398001	0.253223	0.000146711	17	77401919	77402918	SEPT9
Adipose	chr9_124976001	-0.252896	0.000149737	9	122213722	122214721	LHX6
Adipose	chr10_81003001	0.25299	0.000148865	10	79243244	79244243	ZMIZ1
Adipose	chr8_38586001	0.252605	0.000152478	8	38728483	38729482	TACC1
Adipose	chr5_137879001	-0.252646	0.000157515	5	138543312	138544311	ETF1
Adipose	chr13_111560001	0.252652	0.000157459	13	110907654	110908653	ANKRD10
Adipose	chr3_238001	0.25158	0.000162519	3	196318	197317	CHL1
Adipose	chr6_108496001	0.251543	0.000162894	6	108174797	108175796	NR2E1
Adipose	chr15_41952001	0.251622	0.000162098	15	41659803	41660802	MGA
Adipose	chr16_771001	0.251727	0.000161041	16	721001	722000	FAM173A
Adipose	chr11_639001	0.250902	0.000169495	11	639001	640000	DRD4
Adipose	chr19_46236001	0.250977	0.00016871	19	45732743	45733742	FBXO46
Adipose	chr13_113653001	0.255903	0.000171352	13	112998687	112999686	MCF2L
Adipose	chr20_62374001	0.249509	0.000184723	20	63742648	63743647	SLC2A4RG
Adipose	chr18_74535001	0.24878	0.000193191	18	76823045	76824044	ZNF236
Adipose	chr2_209271001	0.248412	0.000197594	2	208406276	208407275	PTH2R
Adipose	chr8_145560001	0.248372	0.000198086	8	144336339	144337338	SCRT1
Adipose	chr17_45773001	0.248642	0.000194835	17	47695635	47696634	TBKBP1
Adipose	chr22_50710001	0.248385	0.000197929	22	50271572	50272571	MAPK11
Adipose	chr4_24796001	0.247939	0.000203405	4	24794379	24795378	SOD3
Adipose	chr16_23313001	0.247765	0.000205575	16	23301680	23302679	SCNN1B
Adipose	chr16_31146001	0.247619	0.000207416	16	31134680	31135679	PRSS8
Adipose	chr16_31341001	0.250852	0.000202104	16	31329680	31330679	ITGAM
Adipose	chr16_67200001	0.248224	0.000199893	16	67166098	67167097	HSF4
Adipose	chr17_17141001	0.247697	0.00020644	17	17237687	17238686	FLCN
Adipose	chr19_2222001	0.247991	0.000202754	19	2222002	2223001	DOT1L
Adipose	chr20_1294001	0.247746	0.000205816	20	1313357	1314356	SDCBP2
Adipose	chr15_68549001	0.263833	0.000209413	15	68256663	68257662	CLN6
Adipose	chr2_72373001	0.247341	0.000210979	2	72145872	72146871	CYP26B1
Adipose	chr6_153452001	0.246999	0.000215418	6	153130866	153131865	RGS17
Adipose	chr9_118001	0.251591	0.000214514	9	118001	119000	FOXD4
Adipose	chr12_51663001	0.247038	0.000214901	12	51269217	51270216	SMAGP
Adipose	chr1_16101001	0.262533	0.000217215	1	15774506	15775505	FBLIM1
Adipose	chr12_121836001	0.24952	0.000219039	12	121398198	121399197	RNF34
Adipose	chr19_10397001	0.246755	0.000218643	19	10286325	10287324	ICAM4
Adipose	chr6_166874001	0.246504	0.000222012	6	166460513	166461512	RPS6KA2
Adipose	chr14_73704001	0.246454	0.00022269	14	73237293	73238292	PAPLN
Adipose	chr8_20162001	0.245763	0.00023222	8	20304490	20305489	LZTS1
Adipose	chr20_56287001	0.249292	0.000237775	20	57711945	57712944	PMEPA1
Adipose	chr21_45875001	0.245376	0.00023773	21	44455118	44456117	LRRC3
Adipose	chr6_125475001	0.245145	0.000241076	6	125153855	125154854	TPD52L1
Adipose	chr14_100551001	-0.245119	0.000241463	14	100084664	100085663	EVL
Adipose	chr21_45769001	0.244809	0.000246019	21	44349118	44350117	TRPM2
Adipose	chr2_238417001	0.246764	0.000249827	2	237508358	237509357	MLPH
Adipose	chr6_26251001	0.244542	0.000250017	6	26250773	26251772	HIST1H3F
Adipose	chr11_2293001	0.246911	0.000247643	11	2271771	2272770	ASCL2
Adipose	chr11_924001	0.245248	0.000255963	11	924001	925000	AP2A2
Adipose	chr17_49243001	0.244141	0.000256127	17	51165640	51166639	NME2
Adipose	chr1_147624001	-0.257076	0.000265579	1	148151722	148152721	NBPF11
Adipose	chr7_75241001	0.243558	0.00026528	7	75611683	75612682	HIP1
Adipose	chr16_58058001	0.243499	0.000266225	16	58024097	58025096	MMP15
Adipose	chr17_7758001	0.243115	0.000272418	17	7854683	7855682	TMEM88
Adipose	chr3_12328001	0.242796	0.000277683	3	12286502	12287501	PPARG
Adipose	chr4_17783001	0.242825	0.000277197	4	17781378	17782377	FAM184B
Adipose	chr18_55102001	0.242813	0.000277393	18	57434769	57435768	ONECUT2
Adipose	chr22_19513001	0.242978	0.000274663	22	19525478	19526477	CLDN5
Adipose	chr4_1166001	0.244335	0.000279364	4	1172213	1173212	SPON2
Adipose	chr12_50426001	0.242928	0.000284587	12	50032218	50033217	RACGAP1
Adipose	chr20_45948001	0.242271	0.000286536	20	47319257	47320256	ZMYND8
Adipose	chr19_49866001	0.242016	0.000290937	19	49362744	49363743	DKKL1
Adipose	chr19_49866001	0.242016	0.000290937	19	49362744	49363743	TEAD2
Adipose	chr1_236228001	0.241933	0.000292379	1	236064701	236065700	NID1
Adipose	chr6_10417001	0.241784	0.000294985	6	10416768	10417767	TFAP2A
Adipose	chr12_124458001	0.241839	0.000294025	12	123973454	123974453	ZNF664
Adipose	chr12_124458001	0.241839	0.000294025	12	123973454	123974453	CCDC92
Adipose	chr21_32533001	0.241492	0.000300172	21	31160684	31161683	TIAM1
Adipose	chr15_78111001	0.241266	0.000304237	15	77818659	77819658	LINGO1
Adipose	chr11_67778001	-0.240998	0.000309129	11	68010531	68011530	ALDH3B1
Adipose	chr12_120653001	0.240422	0.00031987	12	120215198	120216197	PXN
Adipose	chr12_53297001	0.240159	0.000324897	12	52903217	52904216	KRT8
Adipose	chr19_53832001	0.240218	0.000323771	19	53328748	53329747	ZNF525
Adipose	chr7_45614001	0.239937	0.000329207	7	45574402	45575401	ADCY1
Adipose	chr2_191512001	0.23948	0.000338211	2	190647275	190648274	NAB1
Adipose	chr4_2042001	0.239492	0.000337974	4	2040274	2041273	C4orf48
Adipose	chr10_49674001	0.239202	0.000343814	10	48465958	48466957	ARHGAP22
Adipose	chr1_46088001	0.238959	0.000348761	1	45622329	45623328	CCDC17
Adipose	chr17_41321001	0.238947	0.000349028	17	43168984	43169983	NBR1
Adipose	chr1_89739001	0.261985	0.000367124	1	89273318	89274317	GBP5
Adipose	chr5_127873001	0.238096	0.000366942	5	128537308	128538307	SLC27A6
Adipose	chr5_127873001	0.238096	0.000366942	5	128537308	128538307	FBN2
Adipose	chr4_1227001	0.237868	0.000383643	4	1233213	1234212	CTBP1
Adipose	chr15_35087001	0.244671	0.000380804	15	34794800	34795799	ACTC1
Adipose	chr16_3835001	0.26334	0.000382978	16	3785000	3785999	CREBBP
Adipose	chr3_13678001	0.236988	0.000391534	3	13636501	13637500	FBLN2
Adipose	chr2_47596001	0.236778	0.000396371	2	47368862	47369861	EPCAM
Adipose	chr5_176829001	0.236695	0.000398306	5	177402000	177402999	GRK6
Adipose	chr15_65747001	0.238881	0.000397315	15	65454663	65455662	DPP8
Adipose	chr3_197642001	0.236436	0.000404362	3	197915130	197916129	IQCG
Adipose	chr4_15708001	0.256018	0.000405246	4	15706378	15707377	BST1
Adipose	chr18_500001	0.236497	0.000402929	18	500001	501000	COLEC12
Adipose	chr10_21463001	0.236317	0.000407174	10	21174072	21175071	NEBL
Adipose	chr7_65554001	0.235927	0.00041654	7	66089014	66090013	ASL
Adipose	chr17_43862001	0.235832	0.00041884	17	45784635	45785634	CRHR1
Adipose	chr10_89574001	0.237869	0.000421226	10	87814244	87815243	ATAD1
Adipose	chr17_75205001	0.265124	0.000423201	17	77208919	77209918	SEC14L1
Adipose	chr22_38028001	0.25845	0.000427169	22	37631994	37632993	SH3BP1
Adipose	chr7_115850001	0.235838	0.000431729	7	116209947	116210946	TES
Adipose	chr12_19592001	0.235115	0.000436657	12	19439067	19440066	AEBP2
Adipose	chr15_73661001	0.234915	0.000441749	15	73368660	73369659	HCN4
Adipose	chr17_1628001	-0.234596	0.000449983	17	1724707	1725706	WDR81
Adipose	chr17_47090001	0.234493	0.00045266	17	49012639	49013638	IGF2BP1
Adipose	chr17_47072001	0.234352	0.000456362	17	48994639	48995638	IGF2BP1
Adipose	chr17_40700001	0.234065	0.000463986	17	42547983	42548982	HSD17B1
Adipose	chr6_32079001	0.233682	0.000474371	6	32111224	32112223	TNXB
Adipose	chr17_38473001	0.233698	0.000473924	17	40316749	40317748	RARA
Adipose	chr6_134210001	0.23343	0.000481304	6	133888863	133889862	TCF21
Adipose	chr11_111789001	0.233522	0.00047875	11	111918277	111919276	C11orf52
Adipose	chr16_58534001	0.233328	0.000484122	16	58500097	58501096	NDRG4
Adipose	chr19_45261001	0.233377	0.000482758	19	44757744	44758743	BCL3
Adipose	chr1_21605001	0.232867	0.000497124	1	21278508	21279507	ECE1
Adipose	chr1_113051001	0.233213	0.000487335	1	112508379	112509378	WNT2B
Adipose	chr1_151137001	0.236789	0.000491808	1	151164525	151165524	SCNM1
Adipose	chr18_33877001	0.232862	0.000497268	18	36297038	36298037	FHOD3
Adipose	chr19_33716001	0.233158	0.000488885	19	33225095	33226094	SLC7A10
Adipose	chr19_38795001	0.235181	0.000491416	19	38304361	38305360	C19orf33
Adipose	chr22_37420001	0.232868	0.000497108	22	37023960	37024959	MPST
Adipose	chr9_138719001	0.232699	0.000501956	9	135827155	135828154	CAMSAP1
Adipose	chr10_91295001	0.23249	0.000508013	10	89535244	89536243	SLC16A12
Adipose	chr10_101990001	0.232486	0.000508128	10	100230244	100231243	CHUK
Adipose	chr17_6555001	0.233018	0.000507806	17	6651681	6652226	C17orf100
Adipose	chr17_6555001	0.233018	0.000507806	17	6651681	6652226	MED31
Adipose	chr17_6555001	0.233018	0.000507806	17	6652228	6652681	C17orf100
Adipose	chr17_6555001	0.233018	0.000507806	17	6652228	6652681	MED31
Adipose	chr6_134497001	0.232366	0.000511619	6	134175863	134176862	SGK1
Adipose	chr2_1376001	-0.232097	0.000519591	2	1372229	1373228	TPO
Adipose	chr10_97175001	0.234087	0.000522938	10	95415244	95416243	SORBS1
Adipose	chr11_67255001	0.24663	0.000526955	11	67487530	67488529	AIP
Adipose	chr2_230135001	0.231753	0.000529909	2	229270285	229271284	PID1
Adipose	chr17_17087001	0.255621	0.000533496	17	17183687	17184686	MPRIP
Adipose	chr5_76934001	0.231493	0.000537833	5	77638176	77639175	OTP
Adipose	chr10_54073001	0.231418	0.000540139	10	52313241	52314240	DKK1
Adipose	chr9_116226001	0.231347	0.000542332	9	113463721	113464720	RGS3
Adipose	chr22_37955001	0.244066	0.000547756	22	37558994	37559993	CDC42EP1
Adipose	chr12_118500001	0.231004	0.00055305	12	118062196	118063195	WSB2
Adipose	chr3_16925001	0.231108	0.000566232	3	16883508	16884507	PLCL2
Adipose	chr19_310001	0.230596	0.000566027	19	310001	311000	MIER2
Adipose	chr17_72667001	0.231555	0.000568603	17	74670862	74671861	RAB37
Adipose	chr19_39384001	0.230228	0.000578009	19	38893361	38894360	SIRT2
Adipose	chr16_2141001	0.229969	0.000586557	16	2091000	2091999	PKD1
Adipose	chr2_177052001	0.229599	0.000598997	2	176187273	176188272	HOXD1
Adipose	chr19_39523001	0.229507	0.00060214	19	39032361	39033360	FBXO27
Adipose	chr10_3109001	0.229094	0.000616375	10	3066809	3067808	PFKP
Adipose	chr2_88928001	0.228916	0.000622587	2	88628483	88629482	EIF2AK3
Adipose	chr10_94258001	-0.245451	0.000620635	10	92498244	92499243	IDE
Adipose	chr2_110371001	0.228783	0.000627279	2	109613424	109614423	SEPT10
Adipose	chr3_49237001	0.228712	0.000629817	3	49199568	49200567	CCDC36
Adipose	chr22_41761001	0.228638	0.000632446	22	41364997	41365996	TEF
Adipose	chr9_37787001	0.229075	0.00063517	9	37787004	37788003	EXOSC3
Adipose	chr15_75248001	0.228177	0.000649068	15	74955660	74956659	SCAMP5
Adipose	chr8_145115001	0.2281	0.000651915	8	144060098	144061097	OPLAH
Adipose	chr11_131780001	0.228029	0.000654504	11	131910107	131911106	NTM
Adipose	chr5_175298001	0.227928	0.000658249	5	175870998	175871997	CPLX2
Adipose	chr17_7197001	0.227866	0.000660526	17	7293682	7294681	YBX2
Adipose	chr10_94449001	0.227562	0.000671916	10	92689244	92690243	HHEX
Adipose	chr11_72533001	0.227463	0.000675667	11	72821956	72822955	ATG16L2
Adipose	chr12_119616001	0.227545	0.000672554	12	119178196	119179195	HSPB8
Adipose	chr17_76713001	0.227922	0.000677607	17	78716919	78717918	CYTH1
Adipose	chr22_39929001	0.227495	0.00067445	22	39532996	39533995	RPS19BP1
Adipose	chr1_21997001	0.226948	0.000695438	1	21670508	21671507	RAP1GAP
Adipose	chr6_168479001	0.226723	0.000704245	6	168078321	168079320	FRMD1
Adipose	chr8_688001	0.226709	0.000704823	8	738001	739000	ERICH1
Adipose	chr11_60775001	0.22689	0.000697724	11	61007529	61008528	CD6
Adipose	chr11_107799001	0.226749	0.000703247	11	107928275	107929274	SLC35F2
Adipose	chr11_117170001	0.227038	0.000691957	11	117299285	117300284	BACE1
Adipose	chr12_5541001	0.228791	0.000703859	12	5431835	5432834	NTF3
Adipose	chr12_62585001	0.229115	0.000691341	12	62191220	62192219	FAM19A2
Adipose	chr15_63569001	-0.24678	0.000708309	15	63276802	63277801	APH1B
Adipose	chr11_47348001	0.248037	0.000710601	11	47326450	47327449	MADD
Adipose	chr16_57832001	0.246652	0.000712978	16	57798089	57799088	KIFC3
Adipose	chr1_21978001	0.226398	0.000717163	1	21651508	21652507	RAP1GAP
Adipose	chr2_44394001	0.226344	0.000719334	2	44166862	44167861	PPM1B
Adipose	chr12_10021001	-0.24575	0.000722244	12	9868402	9869401	CLEC2B
Adipose	chr20_62103001	0.226132	0.000727916	20	63471648	63472647	KCNQ2
Adipose	chr19_8576001	0.225945	0.000735528	19	8511117	8512116	ZNF414
Adipose	chr1_160370001	0.225501	0.000753948	1	160400211	160401210	VANGL2
Adipose	chr7_73442001	-0.246195	0.000754971	7	74027671	74028670	ELN
Adipose	chr8_145749001	0.258918	0.0007562	8	144523617	144524616	LRRC14
Adipose	chr16_75298001	0.22536	0.00075988	16	75264103	75265102	BCAR1
Adipose	chr4_44450001	0.225112	0.000770449	4	44447984	44448983	KCTD8
Adipose	chr11_850001	0.225155	0.000768618	11	850001	851000	TSPAN4
Adipose	chr19_54496001	0.229877	0.000766829	19	53992747	53993746	CACNG6
Adipose	chr5_111754001	0.22502	0.00077439	5	112418304	112419303	EPB41L4A
Adipose	chr11_2930001	0.230612	0.000781356	11	2908771	2909770	SLC22A18
Adipose	chr19_4196001	0.224786	0.000784531	19	4196004	4197003	ANKRD24
Adipose	chr14_51710001	-0.224518	0.000796236	14	51243283	51244282	SNORA70
Adipose	chr6_37616001	0.224428	0.000800223	6	37648225	37649224	MDGA1
Adipose	chr20_55966001	0.224542	0.000817668	20	57390945	57391944	RBM38
Adipose	chr7_5321001	0.252677	0.000825519	7	5281370	5282369	SLC29A4
Adipose	chr3_73673001	0.22356	0.000839578	3	73623850	73624849	PDZRN3
Adipose	chr3_129283001	0.227775	0.000835156	3	129564158	129565157	PLXND1
Adipose	chr6_31926001	0.223539	0.00084057	6	31958224	31959223	SKIV2L
Adipose	chr6_105773001	0.250414	0.000830746	6	105325126	105326125	PREP
Adipose	chr8_8559001	0.223634	0.000836164	8	8701491	8702490	CLDN23
Adipose	chr12_45270001	0.223595	0.000837935	12	44876218	44877217	NELL2
Adipose	chr1_169733001	0.223478	0.000843371	1	169763860	169764859	SELE
Adipose	chr1_936001	0.223278	0.000852752	1	1000621	1001620	ISG15
Adipose	chr1_936001	0.223278	0.000852752	1	1000621	1001620	HES4
Adipose	chr19_37096001	0.223328	0.000850397	19	36605099	36606098	ZNF529
Adipose	chr22_29875001	0.223322	0.000850688	22	29479012	29480011	NEFH
Adipose	chr3_50230001	0.223223	0.000855324	3	50192568	50193567	GNAT1
Adipose	chr11_9479001	0.223515	0.000865264	11	9457454	9458453	ZNF143
Adipose	chr12_58012001	0.227628	0.000866343	12	57618218	57619217	SLC26A10
Adipose	chr19_54959001	0.222964	0.000867594	19	54447823	54448822	LENG8
Adipose	chr21_45789001	0.224076	0.000862589	21	44369118	44370117	TRPM2
Adipose	chr16_88921001	-0.223399	0.000870795	16	88854593	88855592	TRAPPC2L
Adipose	chr8_145742001	0.222634	0.000883495	8	144516617	144517616	LRRC14
Adipose	chr9_124521001	0.255701	0.000884093	9	121758722	121759721	DAB2IP
Adipose	chr11_8040001	0.222702	0.00088019	11	8018454	8019453	TUB
Adipose	chr14_104196001	-0.222356	0.00089708	14	103729664	103730663	ZFYVE21
Adipose	chr17_883001	0.222299	0.000899914	17	979761	980760	NXN
Adipose	chr1_2357001	0.223616	0.000909427	1	2425562	2426561	PLCH2
Adipose	chr2_11924001	0.222004	0.000914606	2	11783875	11784874	LPIN1
Adipose	chr4_48908001	0.222002	0.000914691	4	48905984	48906983	OCIAD2
Adipose	chr5_171583001	0.223111	0.000909371	5	172155997	172156996	STK10
Adipose	chr9_130506001	0.252137	0.000910014	9	127743722	127744721	SH2D3C
Adipose	chr16_11692001	-0.229185	0.00092096	16	11598145	11599144	LITAF
Adipose	chr16_1582001	0.221776	0.000926084	16	1532000	1532999	TMEM204
Adipose	chr19_6417001	0.221755	0.000927142	19	6416990	6417989	KHSRP
Adipose	chr10_97052001	0.240766	0.000931915	10	95292244	95293243	PDLIM1
Adipose	chr17_43519001	0.2216	0.000935038	17	45441635	45442634	PLEKHM1
Adipose	chr18_46474001	0.237629	0.00093267	18	48947631	48948630	SMAD7
Adipose	chr19_36643001	0.221396	0.000945528	19	36152099	36153098	COX7A1
Adipose	chr19_19748001	0.227513	0.000950072	19	19637192	19638191	GMIP
Adipose	chr5_180672001	0.228496	0.00095521	5	181245001	181246000	SNORD95
Adipose	chr14_23835001	0.220838	0.000974799	14	23365792	23366791	EFS
Adipose	chr2_127816001	0.220455	0.000995334	2	127058425	127059424	BIN1
Adipose	chr5_31194001	0.220505	0.00099262	5	31193894	31194893	CDH6
Adipose	chr7_140714001	0.221635	0.000985419	7	141014201	141015200	MRPS33
Adipose	chr8_87391001	0.220581	0.000988546	8	86378772	86379771	WWP1
Adipose	chr16_19894001	0.220528	0.000991372	16	19882679	19883678	GPRC5B
Adipose	chr22_40391001	0.220481	0.0009939	22	39994997	39995996	FAM83F
Adipose	chr11_71944001	0.220375	0.000999678	11	72232957	72233956	INPPL1
Adipose	chr7_94537001	0.220289	0.00100435	7	94907689	94908688	PPP1R9A
Adipose	chr1_247268001	0.219984	0.00102116	1	247104699	247105698	ZNF669
Adipose	chr2_26915001	0.226152	0.00102124	2	26692133	26693132	KCNK3
Adipose	chr3_42740001	-0.220919	0.00102438	3	42698509	42699508	HHATL
Adipose	chr11_40316001	0.236301	0.00102965	11	40294451	40295450	LRRC4C
Adipose	chr12_7053001	0.219795	0.00103168	12	6943838	6944837	C12orf57
Adipose	chr12_7053001	0.219795	0.00103168	12	6943838	6944837	PTPN6
Adipose	chr12_54912001	0.219771	0.00103301	12	54518217	54519216	NCKAP1L
Adipose	chr13_111927001	0.219937	0.00102379	13	111274654	111275653	ARHGEF7
Adipose	chr17_62039001	0.219809	0.0010309	17	63961641	63962640	SCN4A
Adipose	chr19_6735001	0.219524	0.00104697	19	6734990	6735989	GPR108
Adipose	chr10_102826001	0.21937	0.00105576	10	101066244	101067243	KAZALD1
Adipose	chr14_24845001	0.248379	0.00105425	14	24375795	24376794	NFATC4
Adipose	chr19_49969001	0.220843	0.00105678	19	49465744	49466743	ALDH16A1
Adipose	chr1_204654001	0.219185	0.00106639	1	204684873	204685872	LRRN2
Adipose	chr1_214726001	0.242399	0.00107833	1	214552658	214553657	PTPN14
Adipose	chr3_10184001	0.229502	0.00107909	3	10142317	10143316	VHL
Adipose	chr3_170137001	0.219006	0.00107678	3	170419213	170420212	CLDN11
Adipose	chr11_64058001	0.218834	0.00108683	11	64290529	64291528	KCNK4
Adipose	chr1_151345001	0.218648	0.00109777	1	151372525	151373524	SELENBP1
Adipose	chr19_37825001	0.218628	0.00109897	19	37334099	37335098	HKR1
Adipose	chr20_25013001	0.219075	0.00110164	20	25032365	25033364	ACSS1
Adipose	chr16_10971001	-0.221003	0.00110596	16	10877144	10878143	CIITA
Adipose	chr13_114150001	0.230321	0.00112983	13	113495686	113496685	TMCO3
Adipose	chr14_27067001	0.218013	0.00113606	14	26597795	26598794	NOVA1
Adipose	chr22_47158001	0.218051	0.00113371	22	46762104	46763103	TBC1D22A
Adipose	chrX_107911001	-0.233194	0.00113342	X	108667771	108668770	COL4A5
Adipose	chr6_34203001	0.217885	0.00114387	6	34235224	34236223	HMGA1
Adipose	chr14_100773001	0.222983	0.00114151	14	100306664	100307663	SLC25A29
Adipose	chr14_100773001	0.222983	0.00114151	14	100306664	100307663	MIR345
Adipose	chr1_39455001	0.219647	0.00115738	1	38989329	38990328	AKIRIN1
Adipose	chr2_238601001	-0.217715	0.00115439	2	237692358	237693357	LRRFIP1
Adipose	chr19_10668001	-0.243006	0.0011552	19	10557325	10558324	KRI1
Adipose	chr1_14026001	0.218864	0.00117501	1	13699506	13700505	PRDM2
Adipose	chr8_86350001	0.217383	0.00117521	8	85437772	85438771	CA3
Adipose	chr14_100437001	0.220406	0.00117294	14	99970664	99971663	EVL
Adipose	chr17_48738001	0.217466	0.00116999	17	50660640	50661639	ABCC3
Adipose	chr2_232348001	0.222347	0.00118039	2	231483290	231484289	NCL
Adipose	chr3_184099001	0.217282	0.00118155	3	184381213	184382212	CHRD
Adipose	chr5_132083001	0.217154	0.00118973	5	132747309	132748308	CCNI2
Adipose	chr19_58609001	0.217083	0.00119427	19	58097634	58098633	ZSCAN18
Adipose	chr1_206680001	0.216925	0.00120441	1	206506668	206507667	RASSF5
Adipose	chr17_27893001	0.216956	0.00120245	17	29565983	29566982	TP53I13
Adipose	chr17_27893001	0.216956	0.00120245	17	29565983	29566982	ABHD15
Adipose	chr12_108911001	0.216758	0.00121523	12	108517224	108518223	FICD
Adipose	chr16_8807001	0.216533	0.00122998	16	8713144	8714143	ABAT
Adipose	chr1_95007001	0.216407	0.00123831	1	94541445	94542444	F3
Adipose	chr1_151139001	-0.24861	0.00123888	1	151166525	151167524	SCNM1
Adipose	chr1_151139001	-0.24861	0.00123888	1	151166525	151167524	LYSMD1
Adipose	chr3_49236001	0.229132	0.00123608	3	49198568	49199567	CCDC36
Adipose	chr19_50189001	0.216348	0.00124223	19	49685744	49686743	PRMT1
Adipose	chr9_35791001	0.216301	0.00124531	9	35791004	35792003	NPR2
Adipose	chr2_177029001	-0.21624	0.0012494	2	176164273	176165272	HOXD3
Adipose	chr1_154474001	0.216034	0.00126324	1	154501525	154502524	TDRD10
Adipose	chr1_154474001	0.216034	0.00126324	1	154501525	154502524	SHE
Adipose	chr10_35929001	0.219419	0.00126931	10	35640073	35641072	FZD8
Adipose	chr2_127866001	0.217766	0.00127893	2	127108425	127109424	BIN1
Adipose	chr8_16859001	0.215857	0.00127519	8	17001492	17002491	FGF20
Adipose	chr11_65414001	0.234465	0.00127683	11	65646530	65647529	SIPA1
Adipose	chr1_21503001	0.215656	0.00128894	1	21176508	21177507	EIF4G3
Adipose	chr3_65534001	0.215712	0.00128511	3	65548326	65549325	MAGI1
Adipose	chr6_53658001	0.216125	0.00129011	6	53793203	53794202	LRRC1
Adipose	chr16_30406001	0.215616	0.00129173	16	30394680	30395679	SEPT1
Adipose	chr4_2794001	0.216943	0.00130126	4	2792274	2793273	SH3BP2
Adipose	chr10_125854001	0.215462	0.00130236	10	124094485	124095484	CHST15
Adipose	chr22_38485001	0.215828	0.00131064	22	38088994	38089993	BAIAP2L2
Adipose	chr22_39549001	0.215346	0.00131043	22	39152996	39153995	CBX7
Adipose	chr5_127874001	0.215116	0.00132656	5	128538308	128539307	FBN2
Adipose	chr19_7615001	0.215595	0.00132692	19	7550115	7551114	PNPLA6
Adipose	chr7_150810001	0.222162	0.00132998	7	151112914	151113913	AGAP3
Adipose	chr4_40634001	0.230947	0.00134673	4	40631984	40632983	RBM47
Adipose	chr6_133562001	0.214605	0.00136306	6	133240863	133241862	EYA4
Adipose	chr7_76914001	0.214587	0.00136436	7	77284684	77285683	CCDC146
Adipose	chr1_36591001	0.214372	0.00137998	1	36125400	36126399	COL8A2
Adipose	chr20_60812001	0.215317	0.00138171	20	62236945	62237944	OSBPL2
Adipose	chr1_27677001	0.214252	0.00138874	1	27350510	27351509	SYTL1
Adipose	chr11_33890001	0.214212	0.00139169	11	33868455	33869454	LMO2
Adipose	chr19_10445001	0.21418	0.00139406	19	10334325	10335324	RAVER1
Adipose	chr19_10445001	0.21418	0.00139406	19	10334325	10335324	ICAM3
Adipose	chr16_57831001	0.214103	0.00139977	16	57797089	57798088	KIFC3
Adipose	chr22_30661001	-0.214522	0.00140449	22	30265012	30266011	OSM
Adipose	chr1_46767001	0.213693	0.00143046	1	46301329	46302328	LRRC41
Adipose	chr1_46767001	0.213693	0.00143046	1	46301329	46302328	UQCRH
Adipose	chr7_150773001	0.217424	0.00144645	7	151075914	151076913	SLC4A2
Adipose	chr5_32098001	0.214353	0.00145371	5	32097895	32098894	PDZD2
Adipose	chr7_23145001	-0.233091	0.00145143	7	23105382	23106381	KLHL7
Adipose	chr15_40583001	0.213326	0.00145844	15	40290800	40291799	PLCB2
Adipose	chr11_1888001	-0.214205	0.00146498	11	1866771	1867770	LSP1
Adipose	chr3_138724001	0.212812	0.00149851	3	139005159	139006158	MRPS22
Adipose	chr4_4249001	0.217346	0.00149094	4	4247274	4248273	TMEM128
Adipose	chr4_24797001	0.213018	0.00148228	4	24795379	24796378	SOD3
Adipose	chr6_152130001	0.212964	0.00148655	6	151808866	151809865	ESR1
Adipose	chr16_67189001	0.212834	0.00149673	16	67155098	67156097	TRADD
Adipose	chr17_80288001	0.230264	0.00147784	17	82330125	82331124	SECTM1
Adipose	chr19_39904001	0.212946	0.00148792	19	39413361	39414360	PLEKHG2
Adipose	chr20_62903001	0.213027	0.00148162	20	64271648	64272647	PCMTD2
Adipose	chr21_47320001	0.21289	0.00149234	21	45900087	45901086	PCBP3
Adipose	chr9_139258001	0.212721	0.00150568	9	136363549	136364548	DNLZ
Adipose	chr12_100592001	0.212895	0.00153	12	100198223	100199222	ACTR6
Adipose	chr8_9009001	0.212297	0.00153963	8	9151491	9152490	PPP1R3B
Adipose	chr16_18802001	0.212702	0.00154556	16	18790679	18791678	RPS15A
Adipose	chr16_30012001	0.21226	0.00154255	16	30000680	30001679	INO80E
Adipose	chr19_18234001	0.212286	0.00154045	19	18123191	18124190	MAST3
Adipose	chr2_37571001	0.211741	0.00158515	2	37343858	37344857	QPCT
Adipose	chr17_800001	0.21506	0.00159264	17	896761	897760	NXN
Adipose	chr1_25559001	0.21152	0.00160358	1	25232510	25233509	SYF2
Adipose	chr17_27039001	0.211506	0.00160472	17	28711983	28712982	PROCA1
Adipose	chr19_42431001	0.21149	0.00160609	19	41926849	41927848	ARHGEF1
Adipose	chr3_9957001	0.211333	0.0016193	3	9915317	9916316	IL17RC
Adipose	chr5_141705001	0.211327	0.00161983	5	142325436	142326435	SPRY4
Adipose	chr11_19799001	0.211349	0.00161797	11	19777455	19778454	NAV2
Adipose	chr16_69599001	-0.211287	0.00162327	16	69565098	69566097	NFAT5
Adipose	chr8_144905001	0.212638	0.00163066	8	143822831	143823830	PUF60
Adipose	chr1_8022001	0.230149	0.00167273	1	7961941	7962940	PARK7
Adipose	chr1_155225001	0.210691	0.00167458	1	155255210	155256209	FAM189B
Adipose	chr3_40429001	0.210705	0.00167335	3	40387510	40388509	ENTPD3
Adipose	chr10_43572001	0.210855	0.00166032	10	43076553	43077552	RET
Adipose	chr11_71939001	0.214117	0.00167185	11	72227957	72228956	INPPL1
Adipose	chr16_3451001	0.210674	0.001676	16	3401001	3402000	ZNF174
Adipose	chr19_674001	0.210781	0.00166672	19	674001	675000	FSTL3
Adipose	chr2_9144001	0.210582	0.00168409	2	9003872	9004871	MBOAT2
Adipose	chr8_22409001	-0.210439	0.0016967	8	22551488	22552487	SORBS3
Adipose	chr17_46683001	0.221679	0.00169706	17	48605639	48606638	HOXB6
Adipose	chr17_46683001	0.221679	0.00169706	17	48605639	48606638	HOXB3
Adipose	chr22_50919001	0.210507	0.00169068	22	50480572	50481571	ADM2
Adipose	chr10_28032001	0.210388	0.00170118	10	27743072	27744071	MKX
Adipose	chr2_169104001	0.210331	0.00170623	2	168247491	168248490	STK39
Adipose	chr10_125651001	0.210303	0.00170873	10	123891485	123892484	CPXM2
Adipose	chr17_7811001	0.210188	0.00171898	17	7907683	7908682	CHD3
Adipose	chr19_18707001	0.215008	0.00172498	19	18596191	18597190	CRLF1
Adipose	chr3_50231001	0.210028	0.00173334	3	50193568	50194567	GNAT1
Adipose	chr9_113341001	0.210017	0.00173436	9	110578721	110579720	SVEP1
Adipose	chr1_19410001	-0.23377	0.00173866	1	19083507	19084506	UBR4
Adipose	chr2_42276001	0.209595	0.00177278	2	42048861	42049860	PKDCC
Adipose	chr14_101294001	0.209565	0.00177548	14	100827664	100828663	MEG3
Adipose	chr19_33717001	0.209436	0.00178745	19	33226095	33227094	SLC7A10
Adipose	chr6_33550001	-0.209297	0.00180034	6	33582224	33583223	BAK1
Adipose	chr16_230001	0.209289	0.00180107	16	180002	181001	HBQ1
Adipose	chr16_57510001	0.241866	0.00180747	16	57476089	57477088	DOK4
Adipose	chr19_5340001	0.209233	0.00180634	19	5339990	5340989	PTPRS
Adipose	chr5_176558001	0.209158	0.00181331	5	177131000	177131999	NSD1
Adipose	chrX_153229001	0.224829	0.00181694	X	153963550	153964549	HCFC1
Adipose	chr18_9571001	0.209003	0.00182791	18	9571003	9572002	PPP4R1
Adipose	chr18_44498001	0.212323	0.00183248	18	46918038	46919037	PIAS2
Adipose	chr12_56435001	-0.20891	0.00183672	12	56041217	56042216	RPS26
Adipose	chr2_241497001	0.212175	0.00184629	2	240557584	240558583	ANKMY1
Adipose	chr2_241497001	0.212175	0.00184629	2	240557584	240558583	DUSP28
Adipose	chr3_14214001	0.233805	0.00184529	3	14172501	14173500	XPC
Adipose	chr18_7566001	0.208781	0.00184901	18	7566003	7567002	PTPRM
Adipose	chr1_38019001	0.208721	0.00185483	1	37553400	37554399	SNIP1
Adipose	chr20_10198001	0.208692	0.00185754	20	10217353	10218352	SNAP25
Adipose	chr2_70122001	0.208644	0.00186219	2	69894869	69895868	SNRNP27
Adipose	chr2_70122001	0.208644	0.00186219	2	69894869	69895868	MXD1
Adipose	chr16_88517001	0.212406	0.00187116	16	88450593	88451592	ZFPM1
Adipose	chr17_40839001	0.20855	0.00187126	17	42686983	42687982	CNTNAP1
Adipose	chr1_11806001	0.208399	0.00188585	1	11745944	11746943	AGTRAP
Adipose	chr1_179262001	-0.208236	0.00190181	1	179292866	179293865	SOAT1
Adipose	chr2_72371001	0.208287	0.00189679	2	72143872	72144871	CYP26B1
Adipose	chr5_139062001	0.212142	0.00189635	5	139682416	139683415	CXXC5
Adipose	chr7_27181001	0.208856	0.00188716	7	27141382	27142381	HOXA3
Adipose	chr12_46767001	0.210262	0.00188938	12	46373218	46374217	SLC38A2
Adipose	chr17_4712001	0.208422	0.00188366	17	4808706	4809705	PLD2
Adipose	chr17_79221001	0.210553	0.00190803	17	81247201	81248200	SLC38A10
Adipose	chr19_1039001	-0.208176	0.00190773	19	1039002	1040001	ABCA7
Adipose	chr21_45383001	0.20826	0.00189949	21	43963120	43964119	AGPAT3
Adipose	chr11_2291001	0.208017	0.00192341	11	2269771	2270770	ASCL2
Adipose	chr19_10909001	0.208826	0.00193655	19	10798325	10799324	DNM2
Adipose	chr2_208604001	-0.220357	0.00196501	2	207739277	207740276	CCNYL1
Adipose	chr2_231737001	0.207603	0.00196478	2	230872286	230873285	ITM2C
Adipose	chr17_18150001	0.224422	0.00196027	17	18246687	18247686	FLII
Adipose	chr20_34359001	0.207668	0.00195819	20	35771079	35772078	PHF20
Adipose	chr8_134072001	-0.208888	0.0019778	8	133059756	133060755	SLA
Adipose	chr12_2903001	0.20749	0.00197619	12	2793835	2794834	FKBP4
Adipose	chr19_49143001	0.207446	0.00198072	19	48639744	48640743	CA11
Adipose	chr10_106035001	0.208805	0.00198628	10	104275243	104276242	GSTO2
Adipose	chr20_62424001	0.208743	0.00199254	20	63792648	63793647	ZBTB46
Adipose	chr1_217313001	0.207241	0.00200163	1	217139659	217140658	ESRRG
Adipose	chr8_38965001	0.207271	0.00199856	8	39107482	39108481	ADAM32
Adipose	chr16_49674001	0.20898	0.00201709	16	49640090	49641089	ZNF423
Adipose	chr19_1953001	0.210315	0.00202891	19	1953002	1954001	CSNK1G2
Adipose	chr11_17034001	0.206878	0.00203928	11	17012454	17013453	PLEKHA7
Adipose	chr11_118134001	0.206894	0.00203758	11	118263286	118264285	MPZL2
Adipose	chr18_59001001	0.206829	0.00204435	18	61333768	61334767	CDH20
Adipose	chr2_105953001	-0.20677	0.00205056	2	105336544	105337543	C2orf49
Adipose	chr14_102554001	0.207208	0.00205361	14	102087664	102088663	HSP90AA1
Adipose	chr19_41119001	0.206683	0.00205969	19	40613095	40614094	LTBP4
Adipose	chr17_182001	0.206478	0.00208142	17	332210	333209	RPH3AL
Adipose	chr15_57669001	0.207287	0.00209483	15	57376803	57377802	CGNL1
Adipose	chr6_10411001	0.2212	0.00210385	6	10410768	10411767	TFAP2A
Adipose	chr13_33590001	0.206281	0.00210257	13	33015863	33016862	KL
Adipose	chr19_18970001	0.225753	0.00212083	19	18859192	18860191	UPF1
Adipose	chr19_50383001	0.228146	0.00212901	19	49879744	49880743	AKT1S1
Adipose	chr19_50383001	0.228146	0.00212901	19	49879744	49880743	PNKP
Adipose	chr19_50383001	0.228146	0.00212901	19	49879744	49880743	TBC1D17
Adipose	chr10_23726001	0.231297	0.002135	10	23437072	23438071	OTUD1
Adipose	chr12_2748001	0.207317	0.0021424	12	2638835	2639834	CACNA1C
Adipose	chr1_156874001	0.206606	0.00216865	1	156904209	156905208	PEAR1
Adipose	chr5_178323001	0.20566	0.00217025	5	178896000	178896999	ZFP2
Adipose	chr5_180239001	0.205745	0.0021608	5	180812001	180813000	MGAT1
Adipose	chr18_2655001	0.205686	0.00216733	18	2655002	2656001	SMCHD1
Adipose	chr12_32655001	0.205492	0.0021889	12	32502067	32503066	FGD4
Adipose	chr17_79056001	0.206364	0.00219543	17	81082201	81083200	BAIAP2
Adipose	chr16_67720001	0.206702	0.00221012	16	67686098	67687097	GFOD2
Adipose	chr2_62116001	0.228238	0.00224739	2	61888866	61889865	COMMD1
Adipose	chr2_62116001	0.228238	0.00224739	2	61888866	61889865	CCT4
Adipose	chr17_33914001	0.205006	0.00224364	17	35586982	35587981	AP2B1
Adipose	chr17_74070001	0.204847	0.00226182	17	76073920	76074919	SRP68
Adipose	chr1_202130001	-0.204677	0.00228137	1	202160873	202161872	PTPN7
Adipose	chr14_104156001	0.225411	0.00228117	14	103689664	103690663	KLC1
Adipose	chr19_19624001	0.204676	0.0022815	19	19513192	19514191	NDUFA13
Adipose	chr8_54792001	0.204619	0.00228816	8	53879441	53880440	RGS20
Adipose	chr1_155532001	-0.206728	0.00231496	1	155562210	155563209	ASH1L
Adipose	chr6_55039001	0.204361	0.00231828	6	55174203	55175202	HCRTR2
Adipose	chr1_1821001	0.2043	0.00232537	1	1889562	1890561	GNB1
Adipose	chr15_76005001	0.22435	0.00232909	15	75712660	75713659	CSPG4
Adipose	chr10_126826001	0.21238	0.00234974	10	125137432	125138431	CTBP2
Adipose	chr20_62423001	0.204042	0.00235594	20	63791648	63792647	ZBTB46
Adipose	chr6_108487001	0.20527	0.00237538	6	108165797	108166796	NR2E1
Adipose	chr6_108487001	0.20527	0.00237538	6	108165797	108166796	OSTM1
Adipose	chr6_159638001	0.216952	0.00237725	6	159216969	159217968	FNDC1
Adipose	chr4_154681001	0.203692	0.00239798	4	153759849	153760848	RNF175
Adipose	chr11_120207001	0.203691	0.00239818	11	120336292	120337291	ARHGEF12
Adipose	chr17_16592001	0.205612	0.00239063	17	16688687	16689686	CCDC144A
Adipose	chr1_168106001	0.203617	0.00240707	1	168136763	168137762	GPR161
Adipose	chr12_120973001	0.204079	0.00240684	12	120535198	120536197	RNF10
Adipose	chr12_120973001	0.204079	0.00240684	12	120535198	120536197	COQ5
Adipose	chr1_17270001	0.204906	0.00241917	1	16943506	16944505	CROCC
Adipose	chr20_43438001	0.203982	0.00241858	20	44809360	44810359	RIMS4
Adipose	chr9_118916001	0.203471	0.00242493	9	116153722	116154721	PAPPA
Adipose	chr6_31848001	0.203271	0.00244944	6	31880224	31881223	SLC44A4
Adipose	chr12_108138001	0.223874	0.00244883	12	107744224	107745223	PRDM4
Adipose	chr3_148415001	0.203164	0.00246269	3	148697214	148698213	AGTR1
Adipose	chr10_70480001	0.203054	0.00247635	10	68720244	68721243	CCAR1
Adipose	chr19_17164001	-0.203408	0.0024894	19	17053191	17054190	HAUS8
Adipose	chr22_31972001	0.20331	0.00250178	22	31576015	31577014	SFI1
Adipose	chr16_448001	0.208492	0.00251049	16	398001	399000	NME4
Adipose	chr1_18958001	0.20268	0.00252348	1	18631507	18632506	PAX7
Adipose	chr1_47489001	0.202713	0.00251926	1	47023329	47024328	CYP4X1
Adipose	chr16_30718001	0.202707	0.00251998	16	30706680	30707679	SRCAP
Adipose	chr2_137523001	0.202473	0.00254983	2	136765431	136766430	THSD7B
Adipose	chr7_100422001	0.203377	0.00255162	7	100824379	100825378	SLC12A9
Adipose	chr7_100422001	0.203377	0.00255162	7	100824379	100825378	EPHB4
Adipose	chr8_54790001	0.202554	0.00253946	8	53877441	53878440	RGS20
Adipose	chr13_92050001	0.20389	0.00254532	13	91397747	91398746	GPC5
Adipose	chr17_79972001	-0.202534	0.00254205	17	82014125	82015124	ASPSCR1
Adipose	chr22_40390001	0.202969	0.00254487	22	39993997	39994996	FAM83F
Adipose	chr15_77320001	0.202209	0.00258387	15	77027660	77028659	PSTPIP1
Adipose	chr2_227665001	0.202118	0.00259565	2	226800285	226801284	IRS1
Adipose	chr6_107956001	0.204009	0.00258971	6	107634797	107635796	SOBP
Adipose	chr7_19157001	0.202071	0.00260174	7	19117378	19118377	TWIST1
Adipose	chr8_127572001	0.21398	0.0025994	8	126559756	126560755	FAM84B
Adipose	chr7_70236001	0.212576	0.00264085	7	70771015	70772014	AUTS2
Adipose	chr9_125751001	0.207957	0.00264012	9	122988722	122989721	RABGAP1
Adipose	chr10_70320001	0.201869	0.00262817	10	68560244	68561243	TET1
Adipose	chr16_2086001	0.204124	0.00263553	16	2036000	2036999	SLC9A3R2
Adipose	chrX_77151001	0.209042	0.00262943	X	77895504	77896503	MAGT1
Adipose	chr17_68165001	0.201739	0.00264535	17	70168860	70169859	KCNJ2
Adipose	chr1_16344001	0.20162	0.00266113	1	16017506	16018505	CLCNKA
Adipose	chr9_132083001	-0.20159	0.00266511	9	129320722	129321721	C9orf106
Adipose	chr6_30879001	-0.201404	0.00269007	6	30911224	30912223	GTF2H4
Adipose	chr6_30879001	-0.201404	0.00269007	6	30911224	30912223	VARS2
Adipose	chr11_4137001	-0.20908	0.00268956	11	4115771	4116770	RRM1
Adipose	chr11_6518001	0.203718	0.00268898	11	6496771	6497770	DNHD1
Adipose	chr2_239014001	0.205457	0.0027108	2	238105360	238106359	ESPNL
Adipose	chr16_21289001	0.201175	0.00272106	16	21277680	21278679	CRYM
Adipose	chr5_137999001	0.201026	0.00274133	5	138663312	138664311	CTNNA1
Adipose	chr17_7486001	0.201008	0.00274372	17	7582683	7583682	MPDU1
Adipose	chr19_50015001	0.20094	0.00275314	19	49511744	49512743	FCGRT
Adipose	chr11_27741001	0.200813	0.00277052	11	27719454	27720453	BDNF
Adipose	chr7_128444001	0.201096	0.00279419	7	128803947	128804946	CCDC136
Adipose	chr5_179751001	0.200575	0.0028036	5	180324001	180325000	GFPT2
Adipose	chr11_47447001	-0.210294	0.00280021	11	47425450	47426449	PSMC3
Adipose	chr2_120282001	0.20044	0.00282253	2	119524425	119525424	SCTR
Adipose	chr2_154728001	0.200428	0.00282419	2	153871488	153872487	GALNT13
Adipose	chr5_179243001	0.20024	0.00285067	5	179816001	179817000	SQSTM1
Adipose	chr11_63381001	0.201185	0.00284545	11	63613529	63614528	PLA2G16
Adipose	chr12_120537001	0.223612	0.0028518	12	120099197	120100196	RAB35
Adipose	chr16_4816001	-0.200324	0.00283887	16	4766000	4766999	ZNF500
Adipose	chr16_23521001	0.204993	0.00283886	16	23509680	23510679	GGA2
Adipose	chr1_27683001	0.201802	0.00288832	1	27356510	27357509	MAP3K6
Adipose	chr1_43767001	0.19996	0.00289059	1	43301330	43302329	TIE1
Adipose	chr1_47780001	0.200013	0.002883	1	47314329	47315328	STIL
Adipose	chr3_158289001	0.200541	0.00287216	3	158571212	158572211	MLF1
Adipose	chr6_64283001	-0.200088	0.00287229	6	63573096	63574095	PTP4A1
Adipose	chr10_118032001	0.199876	0.00290274	10	116272489	116273488	GFRA1
Adipose	chr13_24882001	0.19988	0.00290209	13	24307863	24308862	C1QTNF9
Adipose	chr13_113699001	0.200371	0.00289648	13	113044687	113045686	MCF2L
Adipose	chr14_101244001	0.200357	0.00289846	14	100777664	100778663	MEG3
Adipose	chr20_44541001	0.20009	0.00287205	20	45912362	45913361	PLTP
Adipose	chr2_64083001	-0.199774	0.00291738	2	63855867	63856866	UGP2
Adipose	chr6_32151001	0.210493	0.002915	6	32183224	32184223	AGER
Adipose	chr3_98313001	0.219929	0.00293133	3	98594157	98595156	CPOX
Adipose	chr1_37945001	-0.199644	0.00293635	1	37479400	37480399	ZC3H12A
Adipose	chr3_9811001	0.199531	0.00295271	3	9769317	9770316	CAMK1
Adipose	chr3_36421001	0.199541	0.00295131	3	36379509	36380508	STAC
Adipose	chr19_45683001	0.199484	0.00295964	19	45179743	45180742	TRAPPC6A
Adipose	chr19_45933001	0.215635	0.00295899	19	45429743	45430742	ERCC1
Adipose	chr10_33626001	0.200343	0.00296639	10	33337073	33338072	NRP1
Adipose	chr1_27676001	0.199216	0.00299919	1	27349510	27350509	SYTL1
Adipose	chr11_63974001	-0.200106	0.00300113	11	64206529	64207528	FERMT3
Adipose	chr16_85947001	-0.199254	0.0029936	16	85913395	85914394	IRF8
Adipose	chr1_45103001	0.199129	0.00301209	1	44637329	44638328	RNF220
Adipose	chr7_78400001	0.199144	0.00300982	7	78770685	78771684	MAGI2
Adipose	chr21_28340001	0.199079	0.00301948	21	26967682	26968681	ADAMTS5
Adipose	chr12_2910001	0.206133	0.00302446	12	2800835	2801834	FKBP4
Adipose	chr1_113238001	0.199368	0.00304364	1	112695379	112696378	MOV10
Adipose	chr1_154944001	0.229249	0.00305723	1	154971525	154972524	SHC1
Adipose	chr1_200380001	0.19885	0.00305397	1	200410873	200411872	ZNF281
Adipose	chr1_203186001	-0.199718	0.003059	1	203216873	203217872	CHIT1
Adipose	chr8_57359001	0.198912	0.00304455	8	56446442	56447441	PENK
Adipose	chr17_77926001	0.19893	0.00304193	17	79952202	79953201	TBC1D16
Adipose	chr21_45662001	0.198834	0.00305627	21	44242118	44243117	ICOSLG
Adipose	chr4_88451001	0.20141	0.00308139	4	87529849	87530848	SPARCL1
Adipose	chr9_91994001	-0.199091	0.00308545	9	89379086	89380085	SEMA4D
Adipose	chr2_27345001	0.199934	0.0030951	2	27122133	27123132	ABHD1
Adipose	chr11_66315001	0.198595	0.0030926	11	66547530	66548529	ZDHHC24
Adipose	chr17_7342001	0.20463	0.00309994	17	7438682	7439681	FGF11
Adipose	chr4_89378001	0.198477	0.00311061	4	88456849	88456904	HERC5
Adipose	chr4_89378001	0.198477	0.00311061	4	88456906	88457849	HERC5
Adipose	chr12_52215001	-0.19842	0.00311943	12	51821217	51822216	FIGNL2
Adipose	chrX_51638001	0.21115	0.00312296	X	51894905	51895904	MAGED1
Adipose	chr5_36876001	0.198355	0.00312932	5	36875899	36876898	NIPBL
Adipose	chr17_4804001	0.19832	0.0031348	17	4900706	4901705	CHRNE
Adipose	chr2_102757001	0.21141	0.00316386	2	102140541	102141540	IL1R1
Adipose	chr2_109745001	0.197977	0.00318811	2	109128545	109129544	SH3RF3
Adipose	chr3_185216001	-0.198093	0.00317004	3	185498213	185499212	TMEM41A
Adipose	chr5_130501001	-0.220541	0.00318062	5	131165308	131166307	HINT1
Adipose	chr5_172335001	0.203967	0.00319979	5	172907998	172908997	ERGIC1
Adipose	chr5_175299001	0.198209	0.0031519	5	175871998	175872997	CPLX2
Adipose	chr7_27215001	0.197861	0.00320644	7	27175382	27176381	HOXA10
Adipose	chr7_27215001	0.197861	0.00320644	7	27175382	27176381	HOXA9
Adipose	chr9_14313001	0.198036	0.00317884	9	14313002	14314001	NFIB
Adipose	chr9_140248001	0.199137	0.00314758	9	137353549	137354548	EXD3
Adipose	chr11_66138001	0.198997	0.00316924	11	66370530	66371529	SLC29A2
Adipose	chr17_636001	-0.197904	0.00319961	17	732761	733760	FAM57A
Adipose	chr19_33703001	0.198388	0.00319385	19	33212095	33213094	SLC7A10
Adipose	chr19_50391001	0.198132	0.00316398	19	49887744	49888743	TBC1D17
Adipose	chr20_39319001	0.197865	0.00320582	20	40690361	40691360	MAFB
Adipose	chr1_201437001	0.197825	0.00321213	1	201467873	201468872	PHLDA3
Adipose	chr1_44876001	-0.197655	0.00323891	1	44410329	44411328	RNF220
Adipose	chr1_61519001	0.199488	0.00323473	1	61053329	61054328	NFIA
Adipose	chr13_33112001	0.197684	0.00323443	13	32537864	32538863	N4BP2L2
Adipose	chr22_36698001	0.197736	0.00322612	22	36301955	36302954	MYH9
Adipose	chr12_7052001	0.19761	0.00324618	12	6942838	6943837	C12orf57
Adipose	chr14_24804001	0.19747	0.00326861	14	24334795	24335794	ADCY4
Adipose	chr16_66613001	0.197392	0.0032811	16	66579098	66580097	CMTM2
Adipose	chr2_223536001	0.197295	0.00329673	2	222671282	222672281	MOGAT1
Adipose	chr5_179107001	-0.198623	0.00329984	5	179680000	179680999	CBY3
Adipose	chr4_2746001	0.197111	0.00332654	4	2744274	2745273	TNIP2
Adipose	chr11_66034001	0.197186	0.00331444	11	66266530	66267529	RAB1B
Adipose	chr17_42453001	0.197548	0.00332791	17	44375633	44376632	ITGA2B
Adipose	chr17_46672001	0.197548	0.00332792	17	48594639	48595638	HOXB5
Adipose	chr3_52553001	0.221796	0.00335991	3	52518985	52519984	STAB1
Adipose	chr3_185217001	0.197817	0.00335727	3	185499213	185500212	TMEM41A
Adipose	chr6_45387001	0.196783	0.00338045	6	45419264	45420263	RUNX2
Adipose	chr7_100488001	0.196832	0.00337226	7	100890380	100891379	UFSP1
Adipose	chr9_100955001	-0.197242	0.00337805	9	98192719	98193718	CORO2A
Adipose	chr19_48048001	0.196783	0.00338045	19	47544744	47545743	ZNF541
Adipose	chr17_38499001	0.196738	0.00338782	17	40342749	40343748	RARA
Adipose	chr6_26086001	0.211457	0.00340393	6	26085773	26086772	HFE
Adipose	chr7_4923001	0.196593	0.00341198	7	4883370	4884369	RADIL
Adipose	chr22_39714001	0.196587	0.00341292	22	39317996	39318995	RPL3
Adipose	chr6_73952001	0.196544	0.00342006	6	73242278	73243277	KHDC1
Adipose	chr11_75141001	0.196501	0.00342732	11	75429956	75430955	KLHL35
Adipose	chr17_29421001	0.223186	0.00343893	17	31093983	31094982	NF1
Adipose	chr19_46974001	0.196455	0.00343506	19	46470744	46471743	PNMAL1
Adipose	chr1_22264001	0.196351	0.00345249	1	21937508	21938507	HSPG2
Adipose	chr2_217560001	0.196281	0.00346428	2	216695278	216696277	IGFBP5
Adipose	chr11_65305001	0.196307	0.00345991	11	65537530	65538529	SCYL1
Adipose	chr3_186994001	0.196667	0.0034741	3	187276213	187277212	MASP1
Adipose	chr11_614001	0.225572	0.00347699	11	614001	615000	IRF7
Adipose	chr7_150754001	0.196139	0.00348845	7	151056914	151057913	SLC4A2
Adipose	chr7_150754001	0.196139	0.00348845	7	151056914	151057913	CDK5
Adipose	chr5_177556001	0.200619	0.00350446	5	178129000	178129999	RMND5B
Adipose	chr4_20256001	0.195944	0.00352166	4	20254378	20255377	SLIT2
Adipose	chr6_35285001	0.2146	0.00353157	6	35317224	35318223	DEF6
Adipose	chr19_23542001	0.199524	0.00353041	19	23359199	23360198	ZNF91
Adipose	chr3_141845001	-0.198073	0.00354163	3	142126159	142127158	TFDP2
Adipose	chr4_5712001	0.195798	0.00354687	4	5710274	5711273	EVC
Adipose	chr14_55369001	0.19578	0.00354999	14	54902283	54903282	GCH1
Adipose	chr5_151066001	0.195671	0.00356873	5	151686440	151687439	SPARC
Adipose	chr16_85786001	0.195697	0.00356423	16	85752395	85753394	C16orf74
Adipose	chr6_43422001	0.195567	0.00358697	6	43454263	43455262	DLK2
Adipose	chr9_139889001	0.195532	0.00359306	9	136994549	136995548	CLIC3
Adipose	chr21_32932001	0.195558	0.00358844	21	31559688	31560687	TIAM1
Adipose	chr12_51567001	0.195931	0.00360052	12	51173218	51174217	TFCP2
Adipose	chr4_52942001	0.195886	0.00360841	4	52075835	52076834	SPATA18
Adipose	chr9_35564001	0.195377	0.00362023	9	35564004	35565003	FAM166B
Adipose	chr8_25898001	0.196549	0.00364874	8	26040485	26041484	EBF2
Adipose	chr17_1378001	0.225727	0.00365842	17	1474707	1475706	MYO1C
Adipose	chr17_75121001	0.195175	0.00365586	17	77124919	77125918	SEC14L1
Adipose	chr20_50721001	0.195197	0.00365196	20	52104462	52105461	ZFP64
Adipose	chr9_2047001	0.19736	0.00366515	9	2047001	2048000	SMARCA2
Adipose	chr8_86376001	0.195023	0.00368295	8	85463772	85464771	CA2
Adipose	chr12_54394001	0.194894	0.00370606	12	54000217	54001216	HOXC9
Adipose	chr16_57571001	0.224713	0.00371083	16	57537089	57538088	CCDC102A
Adipose	chr17_4641001	0.194902	0.00370454	17	4737706	4738705	CXCL16
Adipose	chr17_4641001	0.194902	0.00370454	17	4737706	4738705	ZMYND15
Adipose	chr1_26758001	0.201673	0.00373497	1	26431510	26432509	DHDDS
Adipose	chr1_40254001	0.194674	0.00382625	1	39788329	39789328	BMP8B
Adipose	chr2_162036001	0.210495	0.00383236	2	161179490	161180489	TANK
Adipose	chr3_149686001	0.194771	0.00372819	3	149968214	149969213	PFN2
Adipose	chr5_172755001	0.194201	0.00383237	5	173327998	173328997	STC2
Adipose	chr7_2964001	0.200994	0.00376901	7	2924367	2925366	CARD11
Adipose	chr8_38831001	0.194467	0.00378351	8	38973482	38974481	HTRA4
Adipose	chr9_107690001	0.194261	0.00382132	9	104927720	104928719	ABCA1
Adipose	chr9_124503001	0.20851	0.00379598	9	121740722	121741721	DAB2IP
Adipose	chr9_127624001	0.199425	0.0037928	9	124861722	124862721	ARPC5L
Adipose	chr9_127624001	0.199425	0.0037928	9	124861722	124862721	RPL35
Adipose	chr11_43603001	0.194784	0.00372585	11	43581451	43582450	MIR129-2
Adipose	chr11_71188001	0.210026	0.00381752	11	71476955	71477954	NADSYN1
Adipose	chr11_120008001	0.208637	0.00377434	11	120137293	120138292	TRIM29
Adipose	chr11_134131001	0.194505	0.0037765	11	134261107	134262106	ACAD8
Adipose	chr14_76045001	0.209145	0.0037802	14	75578658	75579657	FLVCR2
Adipose	chr16_1202001	0.194741	0.00381385	16	1152001	1153000	CACNA1H
Adipose	chr16_2257001	0.194676	0.00374542	16	2207000	2207999	MLST8
Adipose	chr17_30677001	0.195602	0.00373783	17	32349982	32350981	ZNF207
Adipose	chr17_30677001	0.195602	0.00373783	17	32349982	32350981	C17orf75
Adipose	chr19_1654001	0.198808	0.00381898	19	1654002	1655001	TCF3
Adipose	chr19_11070001	0.194324	0.00380968	19	10959325	10960324	SMARCA4
Adipose	chr19_50365001	0.198221	0.00375685	19	49861744	49862743	PNKP
Adipose	chr19_53635001	0.194552	0.00376786	19	53131748	53132747	ZNF415
Adipose	chr19_55606001	0.1946	0.00375914	19	55094633	55095632	PPP1R12C
Adipose	chrX_79277001	0.194565	0.0037655	X	80021502	80022501	TBX22
Adipose	chr16_3115001	0.19414	0.00384365	16	3065000	3065999	IL32
Adipose	chr21_45770001	0.194094	0.00385234	21	44350118	44351117	TRPM2
Adipose	chr8_98289001	0.193984	0.00387273	8	97276773	97277772	TSPYL5
Adipose	chr11_31834001	0.193994	0.00387083	11	31812453	31813452	RCN1
Adipose	chr1_23124001	0.193772	0.00391262	1	22797508	22798507	EPHB2
Adipose	chr9_131465001	0.193791	0.0039089	9	128702722	128703721	PKN3
Adipose	chr17_15689001	0.206247	0.00391154	17	15785687	15786686	MEIS3P1
Adipose	chr1_168105001	0.193722	0.00392198	1	168135763	168136762	GPR161
Adipose	chr1_25258001	0.216257	0.00394257	1	24931510	24932509	RUNX3
Adipose	chr8_134276001	0.194497	0.00394173	8	133263758	133264757	NDRG1
Adipose	chr22_24135001	0.193637	0.0039382	22	23792814	23793813	SMARCB1
Adipose	chr16_49814001	0.217976	0.00396454	16	49780090	49781089	ZNF423
Adipose	chr17_34208001	0.221184	0.00396119	17	35880997	35881996	CCL5
Adipose	chr12_19474001	0.203843	0.00397083	12	19321067	19322066	PLEKHA5
Adipose	chr1_224363001	0.193873	0.00397648	1	224175299	224176298	DEGS1
Adipose	chr17_46673001	0.194224	0.00399374	17	48595639	48596638	HOXB5
Adipose	chr16_1031001	0.193297	0.00400305	16	981001	982000	SOX8
Adipose	chr16_1031001	0.193297	0.00400305	16	981001	982000	LMF1
Adipose	chr2_235889001	0.202073	0.00401798	2	234980357	234981356	SH3BP4
Adipose	chr17_9832001	0.193187	0.00402437	17	9928684	9929683	GAS7
Adipose	chr2_99136001	0.193129	0.00403551	2	98519538	98520537	INPP4A
Adipose	chr16_1033001	0.193562	0.00403646	16	983001	984000	LMF1
Adipose	chr2_120189001	0.193067	0.00404765	2	119431425	119432424	TMEM37
Adipose	chr12_122750001	0.193019	0.00405687	12	122265454	122266453	VPS33A
Adipose	chr6_34361001	-0.220578	0.00406405	6	34393224	34394223	NUDT3
Adipose	chr3_49314001	0.192837	0.00409249	3	49276568	49277567	C3orf62
Adipose	chr5_67512001	0.192792	0.00410146	5	68216173	68217172	PIK3R1
Adipose	chr7_5229001	0.193223	0.00410252	7	5189370	5190369	WIPI2
Adipose	chr7_148725001	0.192778	0.00410412	7	149027909	149028908	PDIA4
Adipose	chr8_29208001	0.192858	0.0040885	8	29350484	29351483	DUSP4
Adipose	chr18_71814001	0.192871	0.00408596	18	74146766	74147765	FBXO15
Adipose	chr19_1371001	0.193209	0.00410521	19	1371002	1372001	MUM1
Adipose	chr19_46406001	0.19316	0.00411488	19	45902743	45903742	MYPOP
Adipose	chr9_127632001	0.196165	0.00414089	9	124869722	124870721	ARPC5L
Adipose	chr19_53893001	0.192597	0.00413989	19	53389748	53390747	ZNF765
Adipose	chr19_14016001	0.193413	0.0041515	19	13905188	13906187	CC2D1A
Adipose	chr19_14016001	0.193413	0.0041515	19	13905188	13906187	C19orf57
Adipose	chr1_180166001	0.209672	0.00417767	1	180196866	180197865	QSOX1
Adipose	chr6_57036001	0.192379	0.00418349	6	57171203	57172202	BAG2
Adipose	chr14_92980001	0.192832	0.00417994	14	92513657	92514656	RIN3
Adipose	chr19_15564001	0.201268	0.00416939	19	15453190	15454189	RASAL3
Adipose	chr2_75873001	-0.211704	0.00422367	2	75645875	75646874	MRPL19
Adipose	chr3_100057001	0.192138	0.00423207	3	100338157	100339156	NIT2
Adipose	chr3_133291001	-0.193975	0.00421604	3	133572157	133573156	CDV3
Adipose	chr17_39975001	0.193548	0.0042127	17	41818749	41819748	FKBP10
Adipose	chr18_53070001	0.192192	0.00422113	18	55402770	55403769	TCF4
Adipose	chr18_55101001	0.192148	0.0042299	18	57433769	57434768	ONECUT2
Adipose	chr19_39870001	-0.192234	0.0042126	19	39379361	39380360	SAMD4B
Adipose	chr2_70041001	-0.192446	0.00425773	2	69813869	69814868	ANXA4
Adipose	chr1_155103001	0.192408	0.00426551	1	155130525	155131524	EFNA1
Adipose	chr1_38413001	0.194485	0.00429378	1	37947329	37948328	INPP5B
Adipose	chr3_64524001	0.191717	0.00431807	3	64538325	64539324	ADAMTS9
Adipose	chr3_197024001	-0.191722	0.00431703	3	197297130	197298129	DLG1
Adipose	chr6_37664001	0.191809	0.00429918	6	37696225	37697224	MDGA1
Adipose	chr11_61160001	-0.191709	0.00431959	11	61392529	61393528	TMEM216
Adipose	chr16_2281001	0.205059	0.00432804	16	2231000	2231999	E4F1
Adipose	chr17_85001	0.191811	0.00429871	17	235210	236209	RPH3AL
Adipose	chr19_4101001	0.191752	0.00431088	19	4101003	4102002	MAP2K2
Adipose	chr19_10464001	0.198035	0.00432611	19	10353325	10354324	TYK2
Adipose	chr6_119399001	0.191452	0.00437299	6	119077836	119078835	FAM184A
Adipose	chr11_61584001	0.209763	0.00437265	11	61816529	61817528	FADS2
Adipose	chr11_61584001	0.209763	0.00437265	11	61816529	61817528	FADS1
Adipose	chr10_124639001	0.191414	0.00438087	10	122879485	122880484	FAM24B
Adipose	chr11_64405001	0.192159	0.00440697	11	64637529	64638528	NRXN2
Adipose	chr19_36247001	0.19131	0.00440258	19	35756100	35757099	HSPB6
Adipose	chr3_100058001	0.191233	0.00441892	3	100339157	100340156	NIT2
Adipose	chr22_31364001	0.191198	0.00442616	22	30968015	30969014	MORC2
Adipose	chr22_31364001	0.191198	0.00442616	22	30968015	30969014	TUG1
Adipose	chr20_57224001	0.191539	0.00444567	20	58648945	58649944	STX16
Adipose	chr2_46562001	0.191019	0.00446408	2	46334862	46335861	EPAS1
Adipose	chr19_42425001	0.190976	0.00447331	19	41920849	41921848	ARHGEF1
Adipose	chr4_40516001	0.191348	0.00448611	4	40513984	40514983	RBM47
Adipose	chr11_46519001	0.190884	0.00449277	11	46497451	46498450	AMBRA1
Adipose	chr1_32740001	0.194339	0.00451119	1	32274400	32275399	LCK
Adipose	chr9_139571001	0.191889	0.00455702	9	136676549	136677548	AGPAT2
Adipose	chr12_58131001	0.190629	0.00454761	12	57737218	57738217	TSPAN31
Adipose	chr16_19897001	0.190597	0.00455456	16	19885679	19886678	GPRC5B
Adipose	chr9_140444001	-0.212208	0.00457379	9	137549549	137550548	MRPL41
Adipose	chr9_140444001	-0.212208	0.00457379	9	137549549	137550548	PNPLA7
Adipose	chr6_33756001	0.190465	0.00458316	6	33788224	33789223	LEMD2
Adipose	chr1_43424001	0.190438	0.00458905	1	42958330	42959329	SLC2A1
Adipose	chr2_131793001	0.192135	0.00459896	2	131035428	131036427	ARHGEF4
Adipose	chr1_16085001	0.190323	0.00461414	1	15758506	15759505	FBLIM1
Adipose	chr6_105232001	0.190329	0.00461291	6	104784126	104785125	HACE1
Adipose	chr14_92789001	0.211993	0.00461611	14	92322657	92323656	SLC24A4
Adipose	chr1_31355001	0.189984	0.00468892	1	30882154	30883153	SDC3
Adipose	chr1_87380001	-0.190217	0.00463738	1	86914318	86915317	HS2ST1
Adipose	chr1_87380001	-0.190217	0.00463738	1	86914318	86915317	SEP15
Adipose	chr4_187026001	0.190092	0.00466508	4	186104847	186105846	FAM149A
Adipose	chr5_71804001	0.19015	0.00465214	5	72508174	72509173	ZNF366
Adipose	chr6_168478001	0.191258	0.00469456	6	168077321	168078320	FRMD1
Adipose	chr7_30951001	0.191344	0.00467566	7	30911386	30912385	AQP1
Adipose	chr11_47376001	0.191385	0.00466664	11	47354450	47355449	MYBPC3
Adipose	chr11_67166001	0.203222	0.00469711	11	67398530	67399529	PPP1CA
Adipose	chr11_72295001	-0.190674	0.00463158	11	72583957	72584956	PDE2A
Adipose	chr11_72301001	-0.189974	0.00469105	11	72589957	72590956	PDE2A
Adipose	chr12_115121001	0.190102	0.00466284	12	114683196	114684195	TBX3
Adipose	chr13_102569001	0.189956	0.00469518	13	101916651	101917650	FGF14
Adipose	chr17_982001	0.214357	0.00462607	17	1078761	1079760	ABR
Adipose	chr19_10736001	0.191793	0.00467351	19	10625325	10626324	SLC44A2
Adipose	chr19_44556001	0.190093	0.00466483	19	44051848	44052847	ZNF223
Adipose	chr5_32445001	0.189904	0.00470659	5	32444895	32445894	ZFR
Adipose	chr7_28449001	0.189841	0.00472067	7	28409382	28410381	CREB5
Adipose	chr16_54964001	0.189788	0.00473265	16	54930089	54931088	IRX5
Adipose	chr16_68298001	-0.189801	0.00472962	16	68264098	68265097	SLC7A6
Adipose	chr10_77161001	-0.191415	0.00475702	10	75401243	75402242	ZNF503
Adipose	chr12_54378001	0.18968	0.00475693	12	53984217	53985216	HOXC10
Adipose	chr17_202001	0.189711	0.00474983	17	352210	353209	RPH3AL
Adipose	chr19_41129001	0.208386	0.00475807	19	40623096	40624095	LTBP4
Adipose	chr1_154574001	0.190439	0.00477997	1	154601525	154602524	ADAR
Adipose	chr2_20251001	0.189472	0.0048039	2	20051240	20052239	LAPTM4A
Adipose	chr22_35796001	0.18945	0.00480889	22	35400008	35401007	MCM5
Adipose	chr16_22826001	0.190686	0.00482227	16	22814680	22815679	HS3ST2
Adipose	chr19_3136001	-0.190649	0.00483064	19	3136003	3137002	GNA15
Adipose	chr19_13106001	-0.189375	0.00482581	19	12995187	12996186	NFIX
Adipose	chr11_3150001	0.189286	0.00484614	11	3128771	3129770	OSBPL5
Adipose	chr19_38085001	0.189283	0.00484691	19	37594100	37595099	ZNF540
Adipose	chr19_38085001	0.189283	0.00484691	19	37594100	37595099	ZNF571
Adipose	chr1_9657001	0.200172	0.00490802	1	9596943	9597942	TMEM201
Adipose	chr2_55201001	-0.202205	0.00491337	2	54973865	54974864	RTN4
Adipose	chr5_140787001	0.18902	0.00490745	5	141407434	141408433	PCDHGB6
Adipose	chr6_33048001	0.189583	0.00487628	6	33080224	33081223	HLA-DPB1
Adipose	chr6_33048001	0.189583	0.00487628	6	33080224	33081223	HLA-DPA1
Adipose	chr6_100912001	0.18911	0.00488663	6	100464125	100465124	SIM1
Adipose	chr9_131683001	0.197266	0.0048933	9	128920722	128921721	PHYHD1
Adipose	chr12_102152001	0.188989	0.00491449	12	101758223	101759222	GNPTAB
Adipose	chr13_22248001	0.189003	0.00491136	13	21673862	21674861	FGF9
Adipose	chr17_48171001	0.188998	0.00491253	17	50093637	50094636	PDK2
Adipose	chr11_119048001	0.19566	0.00493083	11	119177292	119178291	NLRX1
Adipose	chr19_18544001	0.188856	0.00494538	19	18433191	18434190	SSBP4
Adipose	chr2_32852001	0.188779	0.00496339	2	32626934	32627933	TTC27
Adipose	chr3_142608001	0.188523	0.00502363	3	142889159	142890158	PCOLCE2
Adipose	chr4_2537001	0.188408	0.00505085	4	2535274	2536273	FAM193A
Adipose	chr4_102268001	0.18857	0.00501246	4	101346844	101347843	FLJ20021
Adipose	chr4_102268001	0.18857	0.00501246	4	101346844	101347843	PPP3CA
Adipose	chr5_891001	0.188662	0.00499071	5	890886	891885	BRD9
Adipose	chr5_891001	0.188662	0.00499071	5	890886	891885	TRIP13
Adipose	chr7_1545001	-0.190612	0.00504136	7	1505365	1506364	INTS1
Adipose	chr7_6629001	0.188462	0.00503802	7	6589370	6590369	C7orf26
Adipose	chr7_12610001	0.188743	0.00497182	7	12570375	12571118	SCIN
Adipose	chr10_79795001	-0.18859	0.00500781	10	78035243	78036242	RPS24
Adipose	chr11_5960001	0.207667	0.00502907	11	5938771	5939770	TRIM5
Adipose	chr11_47236001	0.189015	0.00500817	11	47214450	47215449	DDB2
Adipose	chr11_71899001	0.212896	0.00504781	11	72187957	72188956	FOLR1
Adipose	chr11_75153001	0.188434	0.0050447	11	75441956	75442955	GDPD5
Adipose	chr12_120729001	0.215687	0.00498698	12	120291198	120292197	RNU4-2
Adipose	chr14_105716001	0.190524	0.0049594	14	105249664	105250663	BRF1
Adipose	chr19_40787001	0.188714	0.00497855	19	40281094	40282093	AKT2
Adipose	chr19_51862001	0.201153	0.00503038	19	51358747	51359746	ETFB
Adipose	chr20_44540001	0.188678	0.00498714	20	45911362	45912361	PLTP
Adipose	chr1_113050001	-0.215209	0.00508641	1	112507379	112508378	WNT2B
Adipose	chr1_235326001	0.190843	0.00509071	1	235162686	235163685	RBM34
Adipose	chr2_62422001	0.18953	0.00509041	2	62194866	62195865	B3GNT2
Adipose	chr5_9546001	0.188355	0.00506344	5	9545889	9546888	SEMA5A
Adipose	chr8_16425001	0.188309	0.00507431	8	16567492	16568491	MSR1
Adipose	chr16_11349001	0.188286	0.00507982	16	11255144	11256143	SOCS1
Adipose	chr19_50179001	0.188218	0.00509598	19	49675744	49676743	PRMT1
Adipose	chr3_43408001	0.21324	0.00510542	3	43366509	43367508	ANO10
Adipose	chr6_122801001	0.190312	0.0051119	6	122479856	122480855	PKIB
Adipose	chr5_142149001	0.188942	0.00512742	5	142769436	142770435	ARHGAP26
Adipose	chr1_2461001	0.188057	0.00513481	1	2529562	2530561	HES5
Adipose	chr6_138187001	-0.188879	0.00514271	6	137865864	137866863	TNFAIP3
Adipose	chr3_190039001	0.209974	0.00515764	3	190321212	190322211	CLDN16
Adipose	chr1_113161001	0.188309	0.00517663	1	112618379	112619378	ST7L
Adipose	chr1_113161001	0.188309	0.00517663	1	112618379	112619378	CAPZA1
Adipose	chr7_44105001	0.189568	0.00518534	7	44065402	44066401	PGAM2
Adipose	chr9_113798001	0.187901	0.00517253	9	111035721	111036720	LPAR1
Adipose	chr20_17664001	0.194078	0.00518636	20	17683356	17684355	RRBP1
Adipose	chr17_19651001	0.187733	0.0052134	17	19747688	19748687	ALDH3A1
Adipose	chr4_30724001	0.190727	0.00522422	4	30722379	30723378	PCDH7
Adipose	chr3_53080001	0.187656	0.00523215	3	53045985	53046984	SFMBT1
Adipose	chr17_57231001	0.187622	0.00524044	17	59153640	59154639	SKA2
Adipose	chr1_119530001	0.187538	0.00526121	1	118987378	118988377	TBX15
Adipose	chr17_75462001	0.18755	0.0052583	17	77465919	77466918	SEPT9
Adipose	chr11_30605001	0.194203	0.00526795	11	30583454	30584453	MPPED2
Adipose	chr11_65639001	0.187486	0.00527399	11	65871530	65872529	EFEMP2
Adipose	chr11_70963001	0.187415	0.0052914	11	71251955	71252954	SHANK2
Adipose	chr8_22021001	0.187391	0.0052974	8	22163488	22164487	BMP1
Adipose	chr19_13248001	0.187363	0.00530438	19	13137187	13138186	NACC1
Adipose	chr15_41222001	0.187321	0.00531488	15	40929803	40930802	DLL4
Adipose	chr4_6988001	0.190733	0.00533109	4	6986274	6987273	TBC1D14
Adipose	chr19_41306001	0.187248	0.00533297	19	40800096	40801095	EGLN2
Adipose	chr9_1047001	0.187648	0.00533893	9	1047001	1048000	DMRT2
Adipose	chr7_76027001	0.205097	0.00535024	7	76397684	76398683	ZP3
Adipose	chr17_7472001	0.216519	0.00535778	17	7568683	7569682	SENP3
Adipose	chr8_39695001	-0.188306	0.00538861	8	39837482	39838481	ADAM2
Adipose	chr10_77542001	0.187065	0.00537864	10	75782243	75783242	C10orf11
Adipose	chr10_126300001	-0.188825	0.00536702	10	124611432	124612431	LHPP
Adipose	chr15_59157001	0.187047	0.00538332	15	58864802	58865801	RNF111
Adipose	chr19_11128001	0.187485	0.00537962	19	11017325	11018324	SMARCA4
Adipose	chr8_19705001	0.188244	0.00540407	8	19847490	19848489	INTS10
Adipose	chr12_4671001	0.186928	0.00541328	12	4561835	4562834	DYRK4
Adipose	chr1_21877001	0.186779	0.00545112	1	21550508	21551507	ALPL
Adipose	chr4_86396001	-0.214166	0.00544972	4	85474848	85475847	ARHGAP24
Adipose	chr17_43318001	0.18852	0.00544328	17	45240634	45241633	FMNL1
Adipose	chr19_44281001	0.202526	0.00543927	19	43776849	43777848	KCNN4
Adipose	chr12_7286001	0.197273	0.00545951	12	7133405	7134404	CLSTN3
Adipose	chr7_148975001	-0.202141	0.00553031	7	149277910	149278909	ZNF783
Adipose	chr7_150497001	0.186348	0.00556154	7	150799913	150800912	TMEM176A
Adipose	chr7_150497001	0.186348	0.00556154	7	150799913	150800912	TMEM176B
Adipose	chr14_23306001	0.186335	0.00556504	14	22836792	22837791	MMP14
Adipose	chr17_75483001	0.18636	0.00555848	17	77486919	77487918	SEPT9
Adipose	chr22_23631001	0.204682	0.00557665	22	23288814	23289813	BCR
Adipose	chr19_35520001	0.187104	0.00558528	19	35029097	35030096	SCN1B
Adipose	chr3_62860001	0.186233	0.0055915	3	62874326	62875325	CADPS
Adipose	chr8_61429001	-0.18617	0.00560779	8	60516442	60517441	RAB2A
Adipose	chr10_97202001	0.21158	0.00561021	10	95442244	95443243	SORBS1
Adipose	chr17_7577001	0.189081	0.00563444	17	7673683	7674682	TP53
Adipose	chr20_13202001	0.186038	0.00564226	20	13221354	13222353	ISM1
Adipose	chr17_19880001	-0.19172	0.00565075	17	19976688	19977687	AKAP10
Adipose	chr11_124735001	0.185893	0.00568049	11	124865105	124866104	ROBO3
Adipose	chr19_38654001	0.203146	0.00567961	19	38163361	38164360	SIPA1L3
Adipose	chr3_49755001	0.208118	0.00571441	3	49717568	49718567	RNF123
Adipose	chr17_40836001	0.187902	0.00571344	17	42683983	42684982	CCR10
Adipose	chr18_57364001	0.185765	0.00571432	18	59696769	59697768	CCBE1
Adipose	chr4_37585001	-0.18574	0.0057209	4	37583379	37584378	C4orf19
Adipose	chr1_200589001	0.185687	0.00573512	1	200619873	200620872	KIF14
Adipose	chr2_85822001	0.186877	0.00575647	2	85594878	85595877	RNF181
Adipose	chr7_71801001	0.18558	0.00576352	7	72336016	72337015	CALN1
Adipose	chr14_50809001	0.185573	0.00576533	14	50342283	50343282	CDKL1
Adipose	chr17_40897001	-0.185574	0.00576518	17	42744983	42745982	EZH1
Adipose	chr20_45947001	0.185602	0.00575765	20	47318257	47319256	ZMYND8
Adipose	chr11_47585001	0.185516	0.00578056	11	47563449	47564448	NDUFS3
Adipose	chr11_47585001	0.185516	0.00578056	11	47563449	47564448	PTPMT1
Adipose	chr14_75517001	-0.185952	0.00577642	14	75050298	75051297	MLH3
Adipose	chr1_41131001	0.185487	0.00578841	1	40665329	40666328	RIMS3
Adipose	chr1_231377001	0.19532	0.00582269	1	231241255	231242254	GNPAT
Adipose	chr1_231377001	0.19532	0.00582269	1	231241255	231242254	C1orf131
Adipose	chr3_120003001	0.18539	0.00581461	3	120284154	120285153	GPR156
Adipose	chr6_28367001	0.18535	0.00582524	6	28399224	28400223	ZSCAN12
Adipose	chr11_119292001	0.186222	0.00581752	11	119421291	119422290	THY1
Adipose	chr16_73083001	-0.185746	0.00583175	16	73049102	73050101	ZFHX3
Adipose	chr19_17008001	0.185364	0.00582145	19	16897190	16898189	CPAMD8
Adipose	chr19_49945001	0.185321	0.00583315	19	49441744	49442743	SLC17A7
Adipose	chr11_19798001	0.185299	0.00583909	11	19776455	19777454	NAV2
Adipose	chr5_59190001	0.197155	0.00586199	5	59894174	59895173	PDE4D
Adipose	chr8_119125001	0.185137	0.00588311	8	118112762	118113761	EXT1
Adipose	chr5_179244001	0.184991	0.0059228	5	179817001	179818000	SQSTM1
Adipose	chr8_54793001	0.184968	0.00592913	8	53880441	53881440	RGS20
Adipose	chr15_59227001	0.194402	0.00593401	15	58934802	58935801	SLTM
Adipose	chr16_57801001	0.185849	0.00591832	16	57767089	57768088	KIFC3
Adipose	chr11_57078001	-0.192337	0.00597468	11	57310527	57311526	TNKS1BP1
Adipose	chr11_65337001	-0.185239	0.00596989	11	65569530	65570529	SSSCA1
Adipose	chr11_65337001	-0.185239	0.00596989	11	65569530	65570529	FAM89B
Adipose	chr15_75668001	0.184815	0.00597111	15	75375660	75376659	SIN3A
Adipose	chr1_217262001	0.184696	0.00600399	1	217088659	217089658	ESRRG
Adipose	chr6_10405001	0.184602	0.00603028	6	10404768	10405767	TFAP2A
Adipose	chr14_104153001	0.184584	0.00603514	14	103686664	103687663	KLC1
Adipose	chr7_37488001	-0.184552	0.00604424	7	37448398	37449397	ELMO1
Adipose	chr6_34433001	0.184908	0.00606139	6	34465224	34466223	PACSIN1
Adipose	chr15_41054001	0.206663	0.0060698	15	40761803	40762802	GCHFR
Adipose	chr17_7240001	-0.200555	0.00605654	17	7336682	7337681	ACAP1
Adipose	chr18_72177001	0.204922	0.00607096	18	74509766	74510765	CNDP2
Adipose	chr3_169490001	-0.184323	0.00610818	3	169772213	169773212	MYNN
Adipose	chr1_100816001	0.20293	0.00614762	1	100350445	100351444	CDC14A
Adipose	chr12_88429001	0.20997	0.00614463	12	88035224	88036223	C12orf29
Adipose	chr17_79222001	0.18761	0.00614649	17	81248201	81249200	SLC38A10
Adipose	chr19_582001	0.184267	0.00612421	19	582001	583000	BSG
Adipose	chr19_41223001	0.184194	0.00614459	19	40717096	40718095	ITPKC
Adipose	chr11_64567001	0.188017	0.00615609	11	64799529	64800528	MAP4K2
Adipose	chr5_76249001	0.184091	0.00617399	5	76953176	76954175	CRHBP
Adipose	chr9_19408001	0.18406	0.00618265	9	19408003	19409002	ACER2
Adipose	chr11_65359001	0.184044	0.00618714	11	65591530	65592529	EHBP1L1
Adipose	chr14_24808001	0.184045	0.00618698	14	24338795	24339794	RIPK3
Adipose	chr21_46706001	0.184092	0.00617367	21	45286086	45287085	POFUT2
Adipose	chr10_44144001	0.184023	0.00619324	10	43648553	43649552	ZNF32
Adipose	chr17_79970001	0.187327	0.00622549	17	82012125	82013124	ASPSCR1
Adipose	chr21_43375001	0.191406	0.00622646	21	41954892	41955891	C2CD2
Adipose	chr19_58570001	0.18386	0.00623996	19	58058633	58059632	ZNF135
Adipose	chr1_6445001	0.184635	0.00625758	1	6384941	6385940	ACOT7
Adipose	chr2_110373001	0.200249	0.00627687	2	109615424	109616423	SEPT10
Adipose	chr3_4508001	0.186286	0.00627336	3	4466317	4467316	SUMF1
Adipose	chr1_6673001	0.183657	0.00629824	1	6612941	6613940	PHF13
Adipose	chr1_155098001	0.183691	0.00628863	1	155125525	155126524	EFNA1
Adipose	chr3_45187001	0.183652	0.00629987	3	45145509	45146508	CDCP1
Adipose	chr17_8214001	0.183644	0.00630199	17	8310683	8311682	ARHGEF15
Adipose	chr15_83776001	0.183599	0.00631521	15	83107249	83108248	TM6SF1
Adipose	chr5_176896001	0.183524	0.00633698	5	177469000	177469999	DBN1
Adipose	chr11_120081001	-0.187395	0.00633102	11	120210293	120211292	OAF
Adipose	chr17_80919001	0.187851	0.00632733	17	82961125	82962124	B3GNTL1
Adipose	chr4_54459001	0.185984	0.00635978	4	53592834	53593833	LNX1
Adipose	chr19_676001	0.183447	0.0063593	19	676001	677000	FSTL3
Adipose	chr22_36684001	0.185551	0.0063607	22	36287955	36288954	MYH9
Adipose	chr3_129308001	0.186622	0.00642678	3	129589158	129590157	PLXND1
Adipose	chr4_122301001	0.183167	0.00644149	4	121379846	121380845	QRFPR
Adipose	chr5_167914001	0.188378	0.00643226	5	168486996	168487995	RARS
Adipose	chr11_7695001	0.183209	0.00642903	11	7673770	7674769	CYB5R2
Adipose	chr13_37575001	-0.18614	0.00644	13	37000864	37001863	EXOSC8
Adipose	chr13_37575001	-0.18614	0.00644	13	37000864	37001863	ALG5
Adipose	chr20_236001	0.186991	0.00644713	20	255360	256359	DEFB132
Adipose	chr8_145111001	-0.183056	0.00647449	8	144056098	144057097	OPLAH
Adipose	chr21_44495001	0.183022	0.00648436	21	43074891	43075890	CBS
Adipose	chr17_426001	0.182986	0.00649524	17	522761	523760	VPS53
Adipose	chr11_1955001	0.182929	0.00651202	11	1933771	1934770	TNNT3
Adipose	chr3_50194001	0.182874	0.00652849	3	50156568	50157567	SEMA3F
Adipose	chr19_34973001	0.183283	0.00653011	19	34482096	34483095	WTIP
Adipose	chr22_19870001	-0.182766	0.00656088	22	19882478	19883477	TXNRD2
Adipose	chr3_129279001	0.182632	0.00660106	3	129560158	129561157	PLXND1
Adipose	chr7_107642001	0.182694	0.00658256	7	108001556	108002555	LAMB1
Adipose	chr9_10612001	0.182692	0.00658306	9	10612001	10613000	PTPRD
Adipose	chr12_117176001	-0.190549	0.00660083	12	116738196	116739195	RNFT2
Adipose	chr12_117176001	-0.190549	0.00660083	12	116738196	116739195	C12orf49
Adipose	chr12_132512001	0.18267	0.00658985	12	132027456	132028455	EP400
Adipose	chr1_155578001	0.182981	0.00662093	1	155608210	155609209	MSTO1
Adipose	chr7_27198001	-0.20571	0.00662406	7	27158382	27159381	HOXA7
Adipose	chr18_11981001	0.18255	0.00662609	18	11981002	11982001	IMPA2
Adipose	chr16_67719001	0.188077	0.00665108	16	67685098	67686097	GFOD2
Adipose	chr8_71316001	0.182403	0.00667057	8	70403766	70404765	NCOA2
Adipose	chr11_60706001	0.187522	0.00668211	11	60938529	60939528	SLC15A3
Adipose	chr12_59272001	0.1824	0.00667143	12	58878219	58879218	LRIG3
Adipose	chr19_3059001	0.182362	0.00668311	19	3059003	3060002	AES
Adipose	chr21_46686001	-0.18406	0.00667516	21	45266086	45267085	POFUT2
Adipose	chr11_1974001	0.182293	0.00670411	11	1952771	1953770	MRPL23
Adipose	chr14_102289001	0.182236	0.00672171	14	101822664	101823663	PPP2R5C
Adipose	chr7_99691001	0.182568	0.00674646	7	100093378	100094377	MIR25
Adipose	chr11_985001	0.182142	0.00675062	11	985001	986000	AP2A2
Adipose	chr11_1967001	0.182127	0.00675513	11	1945771	1946770	MRPL23
Adipose	chr11_44626001	0.187729	0.00675429	11	44604451	44605450	CD82
Adipose	chr11_125365001	0.182174	0.00674056	11	125495105	125496104	FEZ1
Adipose	chr9_139935001	0.1821	0.00676329	9	137040549	137041548	NPDC1
Adipose	chr3_47021001	0.181981	0.00680003	3	46979511	46980510	NBEAL2
Adipose	chr3_47021001	0.181981	0.00680003	3	46979511	46980510	CCDC12
Adipose	chr3_48343001	0.182017	0.00678904	3	48301511	48302510	NME6
Adipose	chr3_53190001	0.184956	0.00679256	3	53155985	53156984	PRKCD
Adipose	chr6_155316001	0.181963	0.00680562	6	154994867	154995866	TIAM2
Adipose	chr7_31023001	0.187132	0.00679879	7	30983386	30984385	GHRHR
Adipose	chr17_9177001	0.190281	0.00681718	17	9273684	9274683	STX8
Adipose	chr1_32793001	0.181833	0.00684608	1	32327400	32328399	HDAC1
Adipose	chr7_29234001	0.181881	0.00683116	7	29194385	29195384	CHN2
Adipose	chr7_29234001	0.181881	0.00683116	7	29194385	29195384	CPVL
Adipose	chr7_99698001	0.181849	0.00684134	7	100100378	100101377	MCM7
Adipose	chr7_99698001	0.181849	0.00684134	7	100100378	100101377	AP4M1
Adipose	chr16_1203001	0.181816	0.00685135	16	1153001	1154000	CACNA1H
Adipose	chr18_77159001	0.181808	0.00685398	18	79399001	79400000	NFATC1
Adipose	chr19_14223001	0.181801	0.00685609	19	14112189	14113188	PRKACA
Adipose	chr4_84406001	-0.190553	0.00687694	4	83484848	83485847	FAM175A
Adipose	chr7_98246001	0.181747	0.00687299	7	98616689	98617688	NPTX2
Adipose	chr5_140480001	0.181664	0.00689912	5	141100417	141101416	PCDHB3
Adipose	chr12_111897001	0.182806	0.00693103	12	111459197	111460196	ATXN2
Adipose	chr15_91419001	0.183256	0.00692176	15	90875771	90876770	FURIN
Adipose	chr17_47091001	0.206437	0.00691514	17	49013639	49014638	IGF2BP1
Adipose	chr17_74491001	0.200753	0.00688867	17	76494919	76495918	RHBDF2
Adipose	chr17_77002001	0.182014	0.00691846	17	79005919	79006918	CANT1
Adipose	chr20_42544001	0.181567	0.00692959	20	43915361	43916360	TOX2
Adipose	chr20_44034001	-0.183223	0.006932	20	45405361	45406360	DBNDD2
Adipose	chr4_42399001	0.181518	0.00694487	4	42396984	42397983	SHISA3
Adipose	chr1_25256001	0.181483	0.00695591	1	24929510	24930509	RUNX3
Adipose	chr8_71520001	0.183076	0.00697802	8	70607766	70608765	TRAM1
Adipose	chr8_142319001	0.196678	0.0069779	8	141308902	141309901	SLC45A4
Adipose	chr17_16607001	-0.181359	0.00699538	17	16703687	16704686	CCDC144A
Adipose	chr20_33873001	0.18132	0.00700774	20	35285198	35286197	EIF6
Adipose	chr10_81002001	0.181256	0.00702821	10	79242244	79243243	ZMIZ1
Adipose	chr3_13675001	0.1964	0.00705984	3	13633501	13634500	FBLN2
Adipose	chr3_64430001	0.181113	0.00707382	3	64444325	64445324	PRICKLE2
Adipose	chr16_81678001	0.181116	0.00707292	16	81644396	81645395	CMIP
Adipose	chr6_88181001	0.187834	0.00713871	6	87471283	87472282	SLC35A1
Adipose	chr10_104676001	0.191608	0.00713819	10	102916244	102917243	CNNM2
Adipose	chr7_99032001	0.180781	0.00718122	7	99434378	99435377	PTCD1
Adipose	chr11_2292001	0.180787	0.00717921	11	2270771	2271770	ASCL2
Adipose	chr19_9968001	-0.192934	0.00718342	19	9857325	9858324	OLFM2
Adipose	chr15_93447001	0.182369	0.00720362	15	92903771	92904770	CHD2
Adipose	chr20_49563001	0.186214	0.0072213	20	50946464	50947463	DPM1
Adipose	chr3_123455001	-0.18063	0.0072303	3	123736154	123737153	MYLK
Adipose	chr7_73669001	0.180551	0.00725615	7	74254671	74255670	RFC2
Adipose	chr21_42798001	0.180555	0.00725486	21	41426074	41427073	MX1
Adipose	chr17_66454001	0.180869	0.00728643	17	68457860	68458859	WIPI1
Adipose	chr2_96812001	-0.198787	0.0073031	2	96146262	96147261	DUSP2
Adipose	chr19_9648001	0.180423	0.00729844	19	9537325	9538324	ZNF426
Adipose	chr1_208391001	0.180354	0.00732115	1	208217656	208218655	PLXNA2
Adipose	chr16_19896001	0.180346	0.00732395	16	19884679	19885678	GPRC5B
Adipose	chr1_228271001	0.180724	0.00733408	1	228083300	228084299	ARF1
Adipose	chr2_8816001	0.180285	0.00734411	2	8675871	8676870	ID2
Adipose	chr19_44172001	0.180219	0.00736583	19	43667849	43668848	PLAUR
Adipose	chr7_4922001	0.180152	0.00738835	7	4882370	4883369	RADIL
Adipose	chr15_41062001	0.194786	0.00739159	15	40769803	40770802	DNAJC17
Adipose	chr12_58166001	-0.207062	0.00743464	12	57772218	57773217	METTL1
Adipose	chr7_5572001	-0.199954	0.00745057	7	5532370	5533369	ACTB
Adipose	chr8_65490001	0.179921	0.00746559	8	64577444	64578443	BHLHE22
Adipose	chr15_39873001	0.179894	0.00747489	15	39580800	39581799	THBS1
Adipose	chr9_130700001	0.179854	0.00748819	9	127937722	127938721	DPM2
Adipose	chr1_26232001	-0.179744	0.00752537	1	25905510	25906509	STMN1
Adipose	chr2_9771001	0.183515	0.0075264	2	9630872	9631871	YWHAQ
Adipose	chr3_195613001	0.179776	0.00751468	3	195886130	195887129	TNK2
Adipose	chr11_111412001	0.179769	0.00751697	11	111541276	111542275	LAYN
Adipose	chr20_33146001	0.179738	0.00752766	20	34558197	34559196	MAP1LC3A
Adipose	chr19_38042001	0.185675	0.00754011	19	37551099	37552098	ZNF540
Adipose	chr19_53607001	0.195238	0.00757406	19	53103748	53104747	ZNF160
Adipose	chr2_233319001	-0.183707	0.00760712	2	232454291	232455290	ALPI
Adipose	chr9_35080001	0.193063	0.00761255	9	35080004	35081003	FANCG
Adipose	chr22_38863001	0.179511	0.00760504	22	38466996	38467995	KDELR3
Adipose	chr17_42907001	0.179427	0.00763363	17	44829633	44830632	GJC1
Adipose	chr12_102131001	0.179782	0.00765171	12	101737223	101738222	CHPT1
Adipose	chr7_97498001	0.179338	0.00766445	7	97868689	97869688	ASNS
Adipose	chr20_41818001	0.179317	0.00767144	20	43189361	43190360	PTPRT
Adipose	chr3_88199001	-0.179296	0.00767864	3	88149851	88150850	C3orf38
Adipose	chr3_88199001	-0.179296	0.00767864	3	88149851	88150850	CGGBP1
Adipose	chr7_30791001	0.181289	0.00770235	7	30751385	30752384	INMT
Adipose	chr5_158523001	0.179957	0.00773226	5	159095993	159096992	EBF1
Adipose	chr4_143395001	0.179111	0.00774288	4	142473848	142474847	INPP4B
Adipose	chr11_368001	0.17905	0.00776407	11	368001	369000	B4GALNT4
Adipose	chr7_93550001	0.179019	0.00777507	7	93920689	93921688	GNG11
Adipose	chr1_85515001	0.178905	0.0078149	1	85049318	85050317	MCOLN3
Adipose	chr7_27197001	-0.178866	0.00782854	7	27157382	27158381	HOXA7
Adipose	chr10_75612001	0.203254	0.00785202	10	73852243	73853242	CAMK2G
Adipose	chr17_73200001	0.180829	0.00786147	17	75203906	75204905	NUP85
Adipose	chr21_46341001	-0.198634	0.00786111	21	44921086	44922085	ITGB2
Adipose	chr7_137030001	-0.179547	0.00787545	7	137345255	137346254	PTN
Adipose	chr1_149871001	0.179488	0.00789624	1	149899448	149900447	BOLA1
Adipose	chr4_1220001	0.17867	0.00789768	4	1226213	1227212	CTBP1
Adipose	chr19_2034001	0.181107	0.00791079	19	2034002	2035001	BTBD2
Adipose	chr12_53296001	0.187144	0.00796596	12	52902217	52903216	KRT8
Adipose	chr9_113019001	0.178396	0.00799515	9	110256721	110257720	TXN
Adipose	chr1_120191001	0.178343	0.00801392	1	119648378	119649377	ZNF697
Adipose	chr9_22008001	0.178333	0.00801776	9	22008002	22009001	CDKN2B
Adipose	chr3_193310001	-0.186481	0.00803438	3	193592212	193593211	OPA1
Adipose	chr6_168842001	0.178298	0.0080303	6	168441321	168442320	SMOC2
Adipose	chr11_24518001	0.178646	0.00805045	11	24496455	24497454	LUZP2
Adipose	chr16_47177001	0.178578	0.00807488	16	47143090	47144089	NETO2
Adipose	chr1_10711001	0.182288	0.00809542	1	10650944	10651943	CASZ1
Adipose	chr1_226924001	0.17809	0.00810531	1	226736300	226737299	ITPKB
Adipose	chr16_84873001	0.17807	0.00811266	16	84839395	84840394	CRISPLD2
Adipose	chr19_58125001	0.192027	0.00811835	19	57613633	57614632	ZNF134
Adipose	chr19_58513001	0.178059	0.00811654	19	58001633	58002632	ZNF606
Adipose	chr11_75381001	-0.203574	0.00812825	11	75669956	75670955	MAP6
Adipose	chr4_16085001	0.177988	0.00814233	4	16083378	16084377	PROM1
Adipose	chr1_937001	0.177907	0.00817189	1	1001621	1002620	HES4
Adipose	chr1_155699001	0.202235	0.00817518	1	155729210	155730209	DAP3
Adipose	chr3_182880001	0.177893	0.00817682	3	183162213	183163212	LAMP3
Adipose	chr5_16936001	0.177855	0.00819062	5	16935892	16936891	MYO10
Adipose	chr16_2106001	0.178274	0.00818504	16	2056000	2056999	TSC2
Adipose	chr12_7125001	0.178609	0.00821108	12	7017697	7018696	LPCAT3
Adipose	chr1_155657001	0.17857	0.00822548	1	155687210	155688209	DAP3
Adipose	chr1_155657001	0.17857	0.00822548	1	155687210	155688209	YY1AP1
Adipose	chr7_114055001	0.178173	0.00822196	7	114414946	114415945	FOXP2
Adipose	chr7_5312001	0.181025	0.0082406	7	5272370	5273369	SLC29A4
Adipose	chr19_46233001	0.178509	0.00824767	19	45729743	45730742	FBXO46
Adipose	chr11_68584001	0.193605	0.00827842	11	68816533	68817532	CPT1A
Adipose	chr16_30379001	0.201336	0.00827617	16	30367680	30368679	TBC1D10B
Adipose	chr2_234113001	0.178368	0.00829976	2	233204355	233205354	INPP5D
Adipose	chr1_154459001	0.180407	0.00831158	1	154486525	154487524	SHE
Adipose	chr11_119190001	0.177484	0.0083276	11	119319291	119320290	MCAM
Adipose	chr4_111543001	0.177418	0.00835209	4	110621845	110622844	PITX2
Adipose	chr19_50867001	-0.184691	0.00834166	19	50363744	50364743	NAPSA
Adipose	chrX_9432001	0.18839	0.00835264	X	9463961	9464960	TBL1X
Adipose	chr1_2449001	0.177377	0.0083672	1	2517562	2518561	PANK4
Adipose	chr1_16472001	0.177235	0.00842026	1	16145506	16146505	EPHA2
Adipose	chr1_28286001	-0.177269	0.00840738	1	27959490	27960489	XKR8
Adipose	chr3_11610001	0.177732	0.00838482	3	11568527	11569526	VGLL4
Adipose	chr4_187646001	0.177273	0.00840591	4	186724847	186725846	FAT1
Adipose	chr12_48355001	0.178011	0.00843211	12	47961218	47962217	TMEM106C
Adipose	chr15_80443001	0.177228	0.008423	15	80150659	80151658	FAH
Adipose	chr17_74086001	0.189615	0.00843427	17	76089920	76090919	EXOC7
Adipose	chr19_52839001	0.177216	0.00842744	19	52335748	52336747	ZNF610
Adipose	chr21_46964001	-0.202041	0.0084321	21	45544087	45545086	SLC19A1
Adipose	chr9_130861001	0.178355	0.00845583	9	128098722	128099721	SLC25A25
Adipose	chr10_7614001	0.196307	0.00844648	10	7572038	7573037	ITIH5
Adipose	chr16_75468001	0.177131	0.0084594	16	75434103	75435102	CFDP1
Adipose	chr11_1331001	0.177108	0.00846788	11	1309771	1310770	TOLLIP
Adipose	chr5_139944001	-0.177823	0.00850244	5	140564416	140565415	APBB3
Adipose	chr5_139944001	-0.177823	0.00850244	5	140564416	140565415	SLC35A4
Adipose	chr12_25349001	0.184212	0.0085143	12	25196067	25197066	CASC1
Adipose	chr1_72748001	0.176797	0.00858596	1	72282318	72283317	NEGR1
Adipose	chr2_223725001	0.181802	0.00858579	2	222860283	222861282	ACSL3
Adipose	chr4_135123001	0.201005	0.00858048	4	134201846	134202845	PABPC4L
Adipose	chr7_100858001	0.180943	0.00858392	7	101214720	101215719	PLOD3
Adipose	chr7_100858001	0.180943	0.00858392	7	101214720	101215719	ZNHIT1
Adipose	chr16_88725001	0.184509	0.0085712	16	88658593	88659592	MVD
Adipose	chr17_56160001	0.176819	0.00857758	17	58082640	58083639	DYNLL2
Adipose	chr19_2121001	0.17685	0.00856578	19	2121002	2122001	AP3D1
Adipose	chr12_56474001	0.176762	0.00859907	12	56080217	56081216	ERBB3
Adipose	chr12_8025001	0.176694	0.00862535	12	7872405	7873404	SLC2A14
Adipose	chr8_42752001	0.17661	0.00865733	8	42896858	42897857	HOOK3
Adipose	chr8_42752001	0.17661	0.00865733	8	42896858	42897857	RNF170
Adipose	chr14_105265001	0.176472	0.00871071	14	104798664	104799663	ZBTB42
Adipose	chr16_67430001	0.181049	0.0087053	16	67396098	67397097	ZDHHC1
Adipose	chr20_45312001	0.176506	0.00869723	20	46683362	46684361	SLC13A3
Adipose	chr1_206611001	0.179711	0.00872758	1	206437651	206438650	SRGAP2
Adipose	chr2_1748001	0.176794	0.00874072	2	1744229	1745228	PXDN
Adipose	chr11_65652001	-0.185888	0.00874123	11	65884530	65885529	FIBP
Adipose	chr3_46923001	0.176277	0.00878607	3	46881511	46882510	PTH1R
Adipose	chr3_46923001	0.176277	0.00878607	3	46881511	46882510	MYL3
Adipose	chr6_42715001	0.179541	0.00879215	6	42747263	42748262	TBCC
Adipose	chr7_148844001	-0.198669	0.00878482	7	149146909	149147908	ZNF398
Adipose	chr11_67270001	0.176247	0.00879792	11	67502530	67503529	PITPNM1
Adipose	chr17_7082001	0.176127	0.00884479	17	7178682	7179681	ASGR1
Adipose	chr19_1177001	-0.17693	0.00884446	19	1177002	1178001	STK11
Adipose	chr19_13002001	0.176183	0.00882275	19	12891187	12892186	GCDH
Adipose	chr19_36484001	0.176186	0.00882143	19	35993099	35994098	SDHAF1
Adipose	chr19_54370001	0.176567	0.00882899	19	53866747	53867746	MYADM
Adipose	chr20_25370001	0.176135	0.00884148	20	25389365	25390364	ABHD12
Adipose	chr22_38201001	0.176157	0.00883288	22	37804994	37805993	H1F0
Adipose	chr22_38201001	0.176157	0.00883288	22	37804994	37805993	GCAT
Adipose	chr1_200011001	0.176449	0.00887526	1	200041873	200042872	NR5A2
Adipose	chr17_263001	-0.176001	0.00889409	17	413210	414209	C17orf97
Adipose	chr19_537001	0.176321	0.00892546	19	537001	538000	CDC34
Adipose	chr20_51589001	0.175896	0.00893541	20	52972462	52973461	TSHZ2
Adipose	chr20_325001	0.18532	0.00895279	20	344357	345356	NRSN2
Adipose	chr9_140683001	0.203496	0.00896237	9	137788549	137789548	EHMT1
Adipose	chr19_50017001	0.175776	0.00898293	19	49513744	49514743	FCGRT
Adipose	chr8_19706001	0.175746	0.00899479	8	19848490	19849489	INTS10
Adipose	chr12_57915001	0.175711	0.00900868	12	57521218	57522217	MBD6
Adipose	chr12_57915001	0.175711	0.00900868	12	57521218	57522217	DDIT3
Adipose	chr12_57985001	0.175684	0.00901967	12	57591218	57592217	PIP4K2C
Adipose	chr17_30335001	-0.175662	0.00902842	17	32007982	32008981	LRRC37B
Adipose	chr1_18957001	0.175622	0.00904438	1	18630507	18631506	PAX7
Adipose	chr16_23607001	0.175623	0.00904371	16	23595680	23596679	NDUFAB1
Adipose	chr2_172947001	0.17559	0.00905699	2	172082273	172083272	DLX1
Adipose	chr11_35640001	0.175572	0.00906443	11	35618453	35619452	FJX1
Adipose	chr18_45457001	0.175512	0.00908835	18	47930630	47931629	SMAD2
Adipose	chr3_9439001	0.175467	0.00910621	3	9397317	9398316	SETD5
Adipose	chr9_109623001	0.175427	0.0091223	9	106860720	106861719	ZNF462
Adipose	chr10_103588001	0.175441	0.00911686	10	101828244	101829243	KCNIP2
Adipose	chr9_97899001	0.175373	0.00914408	9	95136719	95137718	FANCC
Adipose	chr14_96670001	0.177398	0.00914182	14	96203664	96204663	BDKRB2
Adipose	chr14_103243001	0.175373	0.00914431	14	102776664	102777663	TRAF3
Adipose	chr1_6266001	0.175142	0.00923787	1	6205941	6206940	RNF207
Adipose	chr1_54792001	0.175102	0.00925393	1	54326328	54327327	SSBP3
Adipose	chr1_100233001	0.196788	0.00925202	1	99767445	99768444	FRRS1
Adipose	chr4_113438001	0.195103	0.009259	4	112516845	112517844	NEUROG2
Adipose	chr8_57907001	0.175227	0.00920332	8	56994442	56995441	IMPAD1
Adipose	chr10_3827001	-0.175124	0.00924498	10	3784809	3785808	KLF6
Adipose	chr14_50158001	0.177209	0.00921738	14	49691283	49692282	KLHDC1
Adipose	chr15_41765001	-0.175956	0.00923112	15	41472803	41473802	RTF1
Adipose	chr19_1483001	0.17525	0.00919395	19	1483002	1484001	PCSK4
Adipose	chr19_5294001	0.175258	0.00919076	19	5293990	5294989	PTPRS
Adipose	chr19_10024001	0.175255	0.0091919	19	9913325	9914324	OLFM2
Adipose	chr19_36523001	0.175143	0.00923719	19	36032099	36033098	CLIP3
Adipose	chr19_47001001	0.19529	0.00919056	19	46497744	46498743	PNMAL2
Adipose	chr20_62104001	0.175117	0.00924774	20	63472648	63473647	KCNQ2
Adipose	chr2_239149001	0.175025	0.00928544	2	238240360	238241359	HES6
Adipose	chr9_139925001	-0.17783	0.00929974	9	137030549	137031548	ABCA2
Adipose	chr10_33552001	0.17824	0.00930243	10	33263073	33264072	NRP1
Adipose	chr12_125348001	0.189762	0.00928896	12	124863455	124864454	SCARB1
Adipose	chr20_35170001	0.175382	0.00930187	20	36541598	36542597	MYL9
Adipose	chr5_73935001	0.201162	0.00935422	5	74639176	74640175	HEXB
Adipose	chr15_52587001	0.174872	0.00934826	15	52294804	52295803	MYO5C
Adipose	chr12_100377001	-0.175611	0.00937201	12	99983223	99984222	ANKS1B
Adipose	chr3_65583001	0.174775	0.00938795	3	65597326	65598325	MAGI1
Adipose	chr4_187644001	0.17472	0.00941076	4	186722847	186723846	FAT1
Adipose	chr11_113114001	0.177567	0.00940622	11	113243279	113244278	NCAM1
Adipose	chr16_2090001	0.201604	0.00941298	16	2040000	2040999	NTHL1
Adipose	chr22_36635001	-0.175929	0.00940663	22	36238955	36239954	APOL2
Adipose	chr7_2120001	0.174657	0.00943689	7	2080366	2081365	MAD1L1
Adipose	chr9_132427001	0.174629	0.00944835	9	129664722	129665721	PRRX2
Adipose	chr11_46403001	0.174646	0.00944157	11	46381451	46382450	MDK
Adipose	chr21_45971001	0.176166	0.00947577	21	44551118	44552117	KRTAP10-2
Adipose	chr1_6615001	0.174507	0.00949921	1	6554941	6555940	NOL9
Adipose	chr8_689001	0.174476	0.00951215	8	739001	740000	ERICH1
Adipose	chr8_30890001	0.174482	0.00950979	8	31032485	31033484	WRN
Adipose	chr8_30890001	0.174482	0.00950979	8	31032485	31033484	PURG
Adipose	chr10_12111001	0.174526	0.00949146	10	12069002	12070001	DHTKD1
Adipose	chr10_129534001	0.174431	0.00953098	10	127735737	127736736	FOXI2
Adipose	chr9_114362001	0.174394	0.00954631	9	111599721	111600720	PTGR1
Adipose	chr17_73901001	0.174402	0.00954325	17	75904920	75905919	MRPL38
Adipose	chr4_57332001	0.181009	0.00957311	4	56465835	56466834	SRP72
Adipose	chr19_17138001	0.174335	0.00957112	19	17027191	17028190	CPAMD8
Adipose	chr19_18548001	0.17432	0.00957751	19	18437191	18438190	ISYNA1
Adipose	chr9_139922001	0.174256	0.00960429	9	137027549	137028548	ABCA2
Adipose	chr2_102470001	0.174239	0.00961165	2	101853539	101854538	MAP4K4
Adipose	chr5_180287001	0.175787	0.009633	5	180860001	180861000	ZFP62
Adipose	chr12_56616001	0.201002	0.00963215	12	56222217	56223216	RNF41
Adipose	chr19_46271001	0.174152	0.00964851	19	45767743	45768742	SIX5
Adipose	chr5_139942001	0.197837	0.00970786	5	140562416	140563415	APBB3
Adipose	chr5_139942001	0.197837	0.00970786	5	140562416	140563415	SLC35A4
Adipose	chr6_56819001	0.173944	0.00973654	6	56954203	56955202	BEND6
Adipose	chr6_56819001	0.173944	0.00973654	6	56954203	56955202	DST
Adipose	chr7_26897001	0.17878	0.00977433	7	26857382	26858381	SKAP2
Adipose	chr2_113956001	0.173821	0.00978902	2	113198424	113199423	PSD4
Adipose	chr9_109625001	0.173765	0.00981318	9	106862720	106863719	ZNF462
Adipose	chr10_78647001	0.182109	0.00985466	10	76887243	76888242	KCNMA1
Adipose	chr19_620001	0.173662	0.00985728	19	620001	621000	POLRMT
Adipose	chr3_154798001	0.185293	0.00988477	3	155080212	155081211	MME
Adipose	chr10_75005001	0.174389	0.00988538	10	73245243	73246242	DNAJC9
Adipose	chr17_3497001	0.188182	0.00990367	17	3593707	3594706	TRPV1
Adipose	chr2_21266001	0.173892	0.00992824	2	21043129	21044128	APOB
Adipose	chr1_217310001	0.174232	0.00995283	1	217136659	217137658	ESRRG
Adipose	chr10_72141001	0.17347	0.00994038	10	70381245	70382244	LRRC20
Adipose	chr20_42816001	0.173445	0.00995115	20	44187361	44188360	JPH2
Adipose	chr2_18060001	0.173381	0.0099791	2	17878734	17879733	KCNS3
Adipose	chr3_139239001	0.184618	0.00996612	3	139520159	139521158	RBP1
Adipose	chr19_675001	0.173789	0.00997306	19	675001	676000	FSTL3
Adipose	chr2_242497001	0.173354	0.00999113	2	241557586	241558585	BOK
Adipose	chr15_69081001	0.197643	0.0100025	15	68788662	68789661	ANP32A
Adipose	chr16_3726001	0.173316	0.0100074	16	3676000	3676999	TRAP1
Adipose	chr8_86157001	0.173298	0.0100155	8	85244772	85245771	CA13
Adipose	chr13_111567001	-0.173257	0.0100335	13	110914654	110915653	ANKRD10
Adipose	chr6_154360001	0.19469	0.0100439	6	154038866	154039865	OPRM1
Adipose	chr6_159589001	0.173216	0.0100515	6	159167969	159168968	FNDC1
Adipose	chr7_6437001	0.199847	0.0100654	7	6397370	6398369	RAC1
Adipose	chr7_149410001	0.173194	0.0100609	7	149712910	149713909	KRBA1
Adipose	chr4_186612001	-0.173104	0.0101005	4	185690847	185691846	SORBS2
Adipose	chr5_70881001	0.18195	0.0101097	5	71585174	71586173	MCCC2
Adipose	chr8_144810001	0.17314	0.0100846	8	143727831	143728830	FAM83H
Adipose	chr14_35452001	0.178038	0.0100875	14	34982795	34983794	SRP54
Adipose	chr19_39086001	0.173091	0.0101062	19	38595361	38596360	MAP4K1
Adipose	chr4_5894001	0.172964	0.0101624	4	5892274	5893273	CRMP1
Adipose	chr6_87647001	0.172943	0.0101717	6	86937283	86938282	HTR1E
Adipose	chr14_75746001	0.172983	0.010154	14	75279298	75280297	FOS
Adipose	chr16_28936001	0.172924	0.0101799	16	28924680	28925679	RABEP2
Adipose	chr16_30675001	0.172939	0.0101732	16	30663680	30664679	FBRS
Adipose	chr19_10506001	0.172979	0.0101557	19	10395325	10396324	CDC37
Adipose	chr19_3452001	0.172893	0.0101937	19	3452003	3453002	NFIC
Adipose	chr1_2036001	0.195923	0.0102234	1	2104562	2105561	PRKCZ
Adipose	chr2_65226001	0.172786	0.0102413	2	64998867	64999866	SLC1A4
Adipose	chr8_1870001	-0.172822	0.0102255	8	1921835	1922834	ARHGEF10
Adipose	chr16_88771001	-0.172816	0.010228	16	88704593	88705592	RNF166
Adipose	chr16_88771001	-0.172816	0.010228	16	88704593	88705592	CTU2
Adipose	chr19_12251001	0.1728	0.010235	19	12140186	12141185	ZNF20
Adipose	chr4_2243001	0.199343	0.0102596	4	2241274	2242273	POLN
Adipose	chr19_10446001	0.172747	0.0102589	19	10335325	10336324	RAVER1
Adipose	chr19_10446001	0.172747	0.0102589	19	10335325	10336324	ICAM3
Adipose	chr2_201334001	0.173027	0.010309	2	200469278	200470277	SPATS2L
Adipose	chr3_130745001	0.17262	0.0103156	3	131026157	131027156	ASTE1
Adipose	chr3_130745001	0.17262	0.0103156	3	131026157	131027156	NEK11
Adipose	chr7_116139001	0.175462	0.0102983	7	116498947	116499946	CAV2
Adipose	chr8_127570001	0.186711	0.0103005	8	126557756	126558755	FAM84B
Adipose	chr11_70508001	0.172609	0.0103207	11	70661896	70662895	SHANK2
Adipose	chr12_106533001	0.172627	0.0103123	12	106139223	106140222	NUAK1
Adipose	chr13_50701001	0.172703	0.0102783	13	50126865	50127864	DLEU2
Adipose	chr15_51201001	0.173792	0.0103212	15	50908804	50909803	AP4E1
Adipose	chr17_27442001	-0.195008	0.0103619	17	29114983	29115982	MYO18A
Adipose	chr19_12807001	-0.172875	0.0103772	19	12696187	12697186	FBXW9
Adipose	chr6_39759001	0.174033	0.0103921	6	39791225	39792224	DAAM2
Adipose	chr7_156556001	0.172766	0.0104261	7	156763307	156764306	LMBR1
Adipose	chr5_88135001	0.172339	0.0104422	5	88839184	88840183	MEF2C
Adipose	chr11_87908001	0.172356	0.0104348	11	88174833	88175832	RAB38
Adipose	chr1_115632001	0.172234	0.01049	1	115089380	115090379	TSPAN2
Adipose	chr7_38786001	0.174674	0.0104671	7	38746401	38747400	VPS41
Adipose	chr16_4943001	0.17222	0.0104965	16	4893000	4893999	PPL
Adipose	chr16_85784001	0.172269	0.0104741	16	85750395	85751394	C16orf74
Adipose	chr19_2457001	0.175849	0.0104928	19	2457003	2458002	LMNB2
Adipose	chr20_61950001	0.181986	0.0104839	20	63318649	63319648	COL20A1
Adipose	chrX_48776001	0.172597	0.010503	X	48918724	48919723	PIM2
Adipose	chr3_87276001	0.172186	0.0105119	3	87226851	87227850	CHMP2B
Adipose	chr17_45330001	0.172163	0.0105222	17	47252635	47253634	ITGB3
Adipose	chr3_139654001	0.180906	0.0105565	3	139935159	139936158	CLSTN2
Adipose	chr5_140700001	0.172089	0.0105562	5	141320434	141321433	TAF7
Adipose	chr19_37020001	0.195695	0.0105427	19	36529099	36530098	ZNF260
Adipose	chr19_48003001	0.173667	0.0105574	19	47499744	47500743	NAPA
Adipose	chr4_142053001	0.172453	0.0105684	4	141131847	141132846	RNF150
Adipose	chr1_36642001	0.175648	0.0105826	1	36176400	36177399	MAP7D1
Adipose	chr2_216177001	-0.172403	0.0105914	2	215312278	215313277	ATIC
Adipose	chr3_37127001	0.173565	0.0106038	3	37085510	37086509	LRRFIP2
Adipose	chr19_11304001	0.181712	0.0106025	19	11193325	11194324	KANK2
Adipose	chr14_61115001	0.171926	0.0106312	14	60648283	60649282	SIX1
Adipose	chr22_35937001	0.171836	0.0106728	22	35540954	35541953	RASD2
Adipose	chr7_72993001	0.194187	0.0106948	7	73578671	73579670	TBL2
Adipose	chr8_48877001	0.17372	0.0107163	8	47964441	47965440	MCM4
Adipose	chr9_504001	0.171729	0.0107221	9	504001	505000	KANK1
Adipose	chr12_56329001	0.171682	0.0107439	12	55935217	55936216	DGKA
Adipose	chr2_54199001	0.177785	0.0107637	2	53971864	53972863	PSME4
Adipose	chr5_7850001	0.171643	0.0107622	5	7849888	7850887	MTRR
Adipose	chr18_33077001	0.179419	0.0108171	18	35497037	35498036	INO80C
Adipose	chr19_7994001	-0.179419	0.0108169	19	7929116	7930115	TIMM44
Adipose	chr1_47899001	0.171437	0.0108584	1	47433329	47434328	FOXD2
Adipose	chr4_6606001	0.195509	0.0108535	4	6604274	6605273	MAN2B2
Adipose	chr10_112065001	-0.172239	0.0108489	10	110305243	110306242	SMNDC1
Adipose	chr10_88729001	0.171363	0.0108931	10	86969244	86970243	MMRN2
Adipose	chr18_12254001	0.172541	0.0108926	18	12254002	12255001	CIDEA
Adipose	chr14_103987001	0.174478	0.0109288	14	103520664	103521663	CKB
Adipose	chr15_63345001	0.171291	0.0109273	15	63052802	63053801	TPM1
Adipose	chr20_25188001	0.171706	0.0109152	20	25207365	25208364	ENTPD6
Adipose	chr6_80340001	0.171224	0.010959	6	79630284	79631283	SH3BGRL2
Adipose	chr5_42711001	-0.182259	0.0109746	5	42710899	42711898	GHR
Adipose	chr19_15311001	0.171148	0.0109948	19	15200190	15201189	NOTCH3
Adipose	chr16_69157001	0.171042	0.0110454	16	69123098	69124097	CHTF8
Adipose	chr8_54791001	0.170956	0.011086	8	53878441	53879440	RGS20
Adipose	chr8_144790001	0.170953	0.0110876	8	143707831	143708830	ZNF707
Adipose	chr9_113342001	0.171331	0.0110925	9	110579721	110580720	SVEP1
Adipose	chr12_50487001	-0.180176	0.0110829	12	50093218	50094217	SMARCD1
Adipose	chr12_65563001	-0.170949	0.0110898	12	65169221	65170220	LEMD3
Adipose	chr1_151105001	0.170885	0.01112	1	151132525	151133524	SEMA6C
Adipose	chr17_8056001	0.172383	0.0111545	17	8152683	8153682	PER1
Adipose	chr14_71787001	0.17076	0.0111801	14	71320284	71321283	SIPA1L1
Adipose	chr9_139419001	0.190807	0.011192	9	136524549	136525548	NOTCH1
Adipose	chr15_34103001	0.17071	0.0112046	15	33810800	33811799	RYR3
Adipose	chr19_17446001	0.186607	0.011202	19	17335192	17336191	GTPBP3
Adipose	chr19_17446001	0.186607	0.011202	19	17335192	17336191	ANO8
Adipose	chr14_52509001	0.17067	0.0112239	14	52042283	52043282	NID2
Adipose	chr17_21454001	-0.173409	0.0112394	17	21550738	21551737	C17orf51
Adipose	chr2_12855001	0.173706	0.0112917	2	12714875	12715874	TRIB2
Adipose	chr11_63973001	-0.174109	0.0112953	11	64205529	64206528	FERMT3
Adipose	chr16_1581001	0.170905	0.0112978	16	1531000	1531999	TMEM204
Adipose	chr1_226496001	-0.170471	0.0113201	1	226308300	226309299	LIN9
Adipose	chr19_9924001	-0.18632	0.0113299	19	9813325	9814324	FBXL12
Adipose	chr19_7985001	-0.170401	0.0113542	19	7920116	7921115	SNAPC2
Adipose	chr22_37571001	0.170381	0.0113641	22	37174961	37175960	IL2RB
Adipose	chr3_47621001	0.170339	0.0113845	3	47579511	47580510	CSPG5
Adipose	chr7_156803001	0.170334	0.0113872	7	157010307	157011306	MNX1
Adipose	chr14_24803001	0.170291	0.0114082	14	24333795	24334794	ADCY4
Adipose	chr19_55813001	-0.176824	0.0114063	19	55301633	55302632	BRSK1
Adipose	chrX_105065001	-0.170285	0.0114112	X	105821008	105822007	NRK
Adipose	chr1_78468001	0.170219	0.0114436	1	78002317	78003316	DNAJB4
Adipose	chr4_176891001	0.17017	0.0114674	4	175969850	175970849	GPM6A
Adipose	chr11_118868001	0.173352	0.0114617	11	118997291	118998290	CCDC84
Adipose	chr21_28219001	0.170187	0.0114591	21	26846682	26847681	ADAMTS1
Adipose	chr2_36823001	0.170108	0.0114983	2	36595858	36596857	FEZ2
Adipose	chr17_66596001	0.170126	0.0114891	17	68599860	68600859	FAM20A
Adipose	chr20_3213001	0.184453	0.0114988	20	3232355	3233354	SLC4A11
Adipose	chr1_20396001	0.170053	0.0115256	1	20069508	20070507	PLA2G5
Adipose	chr8_37731001	-0.175742	0.0115131	8	37873483	37874482	RAB11FIP1
Adipose	chr9_124989001	0.170055	0.0115245	9	122226722	122227721	LHX6
Adipose	chr14_61190001	0.169978	0.0115624	14	60723283	60724282	SIX4
Adipose	chr19_4910001	0.169989	0.0115571	19	4909989	4910988	UHRF1
Adipose	chr19_33685001	0.169916	0.0115935	19	33194095	33195094	LRP3
Adipose	chr2_165477001	0.169795	0.0116536	2	164620491	164621490	GRB14
Adipose	chr2_95690001	0.169749	0.0116767	2	95024256	95025255	MAL
Adipose	chr1_39879001	0.187543	0.0117009	1	39413329	39414328	MACF1
Adipose	chr2_48011001	0.169709	0.0116967	2	47783862	47784861	MSH6
Adipose	chr19_54611001	0.169727	0.0116877	19	54107694	54108693	NDUFA3
Adipose	chr6_34216001	0.170058	0.011715	6	34248224	34249223	C6orf1
Adipose	chr11_62575001	0.170828	0.0117199	11	62807529	62808528	NXF1
Adipose	chr12_57630001	0.172382	0.0117381	12	57236218	57237217	NDUFA4L2
Adipose	chr2_23606001	0.169991	0.0117488	2	23383130	23384129	KLHL29
Adipose	chr4_30720001	0.169523	0.01179	4	30718379	30719378	PCDH7
Adipose	chr4_164264001	0.16947	0.0118167	4	163342849	163343848	NPY5R
Adipose	chr14_94545001	-0.170245	0.0118158	14	94078655	94079654	IFI27L1
Adipose	chr16_57897001	0.169509	0.0117973	16	57863097	57864096	KIFC3
Adipose	chr17_37783001	0.169491	0.0118065	17	39626748	39627747	PPP1R1B
Adipose	chr22_30642001	-0.16951	0.0117968	22	30246012	30247011	LIF
Adipose	chr15_66791001	0.169815	0.0118374	15	66498663	66499662	SNAPC5
Adipose	chr15_66791001	0.169815	0.0118374	15	66498663	66499662	RPL4
Adipose	chr2_106689001	0.182631	0.0118931	2	106072545	106073544	C2orf40
Adipose	chr15_78729001	0.169585	0.0119541	15	78436659	78437658	IREB2
Adipose	chr3_120004001	0.169143	0.0119836	3	120285154	120286153	GPR156
Adipose	chr5_130599001	0.169125	0.0119925	5	131263308	131264307	CDC42SE2
Adipose	chr7_142989001	0.169144	0.0119827	7	143291908	143292907	CASP2
Adipose	chr17_74117001	0.169115	0.0119977	17	76120920	76121919	EXOC7
Adipose	chr20_9049001	0.169109	0.0120009	20	9068354	9069353	PLCB4
Adipose	chr17_57091001	0.175922	0.0120514	17	59013640	59014639	TRIM37
Adipose	chr13_27825001	0.168981	0.0120663	13	27250864	27251863	RPL21
Adipose	chr1_169763001	-0.172051	0.0121064	1	169793860	169794859	C1orf112
Adipose	chr4_153273001	0.169718	0.0120841	4	152351849	152352848	FBXW7
Adipose	chr8_123792001	0.169291	0.0121045	8	122779762	122780761	ZHX2
Adipose	chr12_57869001	0.168927	0.0120945	12	57475218	57476217	MARS
Adipose	chr12_57869001	0.168927	0.0120945	12	57475218	57476217	ARHGAP9
Adipose	chr8_26372001	0.169207	0.0121481	8	26514485	26515484	PNMA2
Adipose	chr2_61005001	0.190811	0.012166	2	60777866	60778865	PAPOLG
Adipose	chr2_47571001	0.19356	0.0121997	2	47343862	47344861	EPCAM
Adipose	chr3_195480001	0.16873	0.0121964	3	195753130	195754129	MUC4
Adipose	chr19_53636001	0.170274	0.0121998	19	53132748	53133747	ZNF415
Adipose	chr6_18155001	-0.168669	0.0122284	6	18154770	18155769	TPMT
Adipose	chr19_1992001	0.168665	0.0122304	19	1992002	1993001	BTBD2
Adipose	chr22_19752001	-0.178187	0.0122402	22	19764478	19765477	TBX1
Adipose	chr19_40697001	-0.168604	0.0122622	19	40191094	40192093	MAP3K10
Adipose	chr17_80184001	0.170485	0.0122943	17	82226125	82227124	SLC16A3
Adipose	chr2_113874001	-0.193298	0.0123199	2	113116424	113117423	IL1RN
Adipose	chr10_63422001	0.168885	0.0123157	10	61662243	61663242	C10orf107
Adipose	chr14_93020001	0.179405	0.012314	14	92553656	92554655	RIN3
Adipose	chr17_61515001	0.182202	0.01233	17	63437640	63438639	CYB561
Adipose	chr17_4691001	0.168435	0.0123508	17	4787706	4788705	VMO1
Adipose	chr1_26504001	0.168102	0.0125269	1	26177510	26178509	CNKSR1
Adipose	chr1_161735001	0.168239	0.0124539	1	161765211	161766210	ATF6
Adipose	chr1_166808001	-0.183292	0.012513	1	166838764	166839763	POGK
Adipose	chr2_219824001	0.169086	0.0124123	2	218959279	218960278	CDK5R2
Adipose	chr3_12046001	0.189132	0.0124391	3	12004527	12004538	SYN2
Adipose	chr3_12046001	0.189132	0.0124391	3	12004540	12004601	SYN2
Adipose	chr3_12046001	0.189132	0.0124391	3	12004603	12004776	SYN2
Adipose	chr5_180230001	-0.168281	0.0124319	5	180803001	180804000	MGAT1
Adipose	chr5_180630001	0.17432	0.0124266	5	181203001	181204000	TRIM7
Adipose	chr7_99005001	-0.169483	0.0124076	7	99407378	99408377	BUD31
Adipose	chr7_113726001	0.168387	0.012376	7	114085946	114086945	FOXP2
Adipose	chr8_77593001	0.168134	0.0125099	8	76680766	76681765	ZFHX4
Adipose	chr11_1884001	0.180637	0.012396	11	1862771	1863770	LSP1
Adipose	chr11_121485001	0.168107	0.0125242	11	121614292	121615291	SORL1
Adipose	chr13_37573001	0.168111	0.0125222	13	36998864	36999863	EXOSC8
Adipose	chr13_37573001	0.168111	0.0125222	13	36998864	36999863	ALG5
Adipose	chr16_1569001	0.192849	0.0125275	16	1519000	1519999	IFT140
Adipose	chr16_2159001	-0.180515	0.0124558	16	2109000	2109999	PKD1
Adipose	chr16_84652001	0.171699	0.0124952	16	84618395	84619394	COTL1
Adipose	chr17_61516001	-0.176753	0.0125109	17	63438640	63439639	CYB561
Adipose	chr17_66506001	0.170606	0.0124376	17	68509860	68510859	PRKAR1A
Adipose	chr19_7685001	0.168142	0.0125054	19	7620115	7621114	XAB2
Adipose	chrX_24168001	-0.193626	0.0124354	X	24149884	24150883	ZFX
Adipose	chr4_673001	0.171192	0.0125493	4	679212	680211	MYL5
Adipose	chr11_62401001	-0.168052	0.0125534	11	62633529	62634528	GANAB
Adipose	chr1_14098001	0.168409	0.0125666	1	13771506	13772505	PRDM2
Adipose	chr9_86597001	0.174834	0.0126003	9	83982086	83983085	HNRNPK
Adipose	chr14_91573001	0.16835	0.0125983	14	91106657	91107656	C14orf159
Adipose	chr17_38020001	0.17273	0.0125986	17	39863748	39864747	IKZF3
Adipose	chr19_41036001	0.168774	0.0125774	19	40530094	40531093	SPTBN4
Adipose	chr9_131353001	0.172289	0.0126136	9	128590722	128591721	SPTAN1
Adipose	chr2_121103001	0.167857	0.012658	2	120345425	120346424	INHBB
Adipose	chr18_21118001	0.185533	0.0126478	18	23538037	23539036	NPC1
Adipose	chr19_3056001	0.167859	0.0126568	19	3056003	3057002	AES
Adipose	chr20_18268001	0.168251	0.0126515	20	18287357	18288356	ZNF133
Adipose	chr18_7117001	0.167826	0.0126747	18	7117002	7118001	LAMA1
Adipose	chr7_1537001	-0.167808	0.0126841	7	1497365	1498364	INTS1
Adipose	chr3_112255001	0.177217	0.0127284	3	112536154	112537153	ATG3
Adipose	chr22_50630001	-0.168077	0.0127445	22	50191572	50192571	TRABD
Adipose	chr5_76932001	0.16762	0.0127854	5	77636176	77637175	OTP
Adipose	chr16_420001	-0.1676	0.0127967	16	370001	371000	MRPL28
Adipose	chr7_73440001	-0.178379	0.0128295	7	74025671	74026670	ELN
Adipose	chr9_2013001	0.173964	0.0128307	9	2013001	2014000	SMARCA2
Adipose	chr10_104194001	0.171829	0.0128559	10	102434244	102435243	CUEDC2
Adipose	chr10_119303001	0.167502	0.0128497	10	117543490	117544489	EMX2
Adipose	chr10_119303001	0.167502	0.0128497	10	117543490	117544489	EMX2OS
Adipose	chrX_1400001	-0.167495	0.0128537	X	1281108	1282107	CSF2RA
Adipose	chr5_32585001	-0.167455	0.0128755	5	32584895	32585894	SUB1
Adipose	chr11_637001	0.168192	0.01289	11	637001	638000	DRD4
Adipose	chr4_53578001	0.167373	0.0129201	4	52711834	52712833	SNORA26
Adipose	chr7_156801001	0.167378	0.0129177	7	157008307	157009306	MNX1
Adipose	chr7_6048001	0.167323	0.0129476	7	6008370	6009369	AIMP2
Adipose	chr7_6048001	0.167323	0.0129476	7	6008370	6009369	PMS2
Adipose	chr1_20099001	0.171605	0.0129756	1	19772508	19773507	TMCO4
Adipose	chr1_154987001	0.169914	0.0130171	1	155014525	155015524	ZBTB7B
Adipose	chr1_206644001	0.167246	0.0129896	1	206470658	206471657	IKBKE
Adipose	chr2_219352001	0.185837	0.0130068	2	218487278	218488277	USP37
Adipose	chr6_43042001	-0.176208	0.0130197	6	43074263	43075262	PTK7
Adipose	chr9_124046001	0.18333	0.0129865	9	121283723	121284722	GSN
Adipose	chr11_115374001	0.167267	0.0129785	11	115503283	115504282	CADM1
Adipose	chr16_1429001	0.167221	0.0130036	16	1379000	1379999	UNKL
Adipose	chr13_110957001	0.167135	0.0130508	13	110304654	110305653	COL4A2
Adipose	chr15_71055001	0.167125	0.0130564	15	70762662	70763661	UACA
Adipose	chr7_56160001	0.167069	0.0130872	7	56092308	56093307	PHKG1
Adipose	chr9_131486001	0.167024	0.0131122	9	128723722	128724721	ZDHHC12
Adipose	chr3_185542001	0.166953	0.0131515	3	185824213	185825212	IGF2BP2
Adipose	chr5_134370001	0.166957	0.0131497	5	135034311	135035310	PITX1
Adipose	chr3_48720001	0.178632	0.0131747	3	48682568	48683567	NCKIPSD
Adipose	chr5_145826001	0.183882	0.0132155	5	146446438	146447437	TCERG1
Adipose	chr3_57285001	-0.177598	0.0132345	3	57250973	57251972	APPL1
Adipose	chr22_41250001	0.166783	0.0132467	22	40853997	40854996	ST13
Adipose	chr7_83824001	0.166696	0.0132953	7	84194685	84195684	SEMA3A
Adipose	chrX_23685001	-0.171013	0.0132956	X	23666884	23667883	PRDX4
Adipose	chr1_1343001	0.188963	0.0133153	1	1407621	1408620	MRPL20
Adipose	chr2_242608001	0.184184	0.0133203	2	241668586	241669585	ATG4B
Adipose	chr19_55897001	0.166632	0.0133311	19	55385633	55386632	RPL28
Adipose	chr4_111544001	0.166503	0.0134038	4	110622845	110623844	PITX2
Adipose	chr6_32145001	-0.183555	0.0133828	6	32177224	32178223	AGPAT1
Adipose	chr6_32145001	-0.183555	0.0133828	6	32177224	32178223	RNF5
Adipose	chr10_49813001	0.177815	0.0133615	10	48604956	48605955	ARHGAP22
Adipose	chr12_123346001	0.16657	0.0133663	12	122861454	122862453	HIP1R
Adipose	chr14_105444001	0.16653	0.0133888	14	104977664	104978663	AHNAK2
Adipose	chr16_2961001	-0.170037	0.0133875	16	2911000	2911999	FLYWCH1
Adipose	chr17_1085001	0.179677	0.0133636	17	1181707	1182706	ABR
Adipose	chr17_43139001	0.170022	0.0133955	17	45061633	45062632	NMT1
Adipose	chr17_43139001	0.170022	0.0133955	17	45061633	45062632	DCAKD
Adipose	chr1_21043001	0.166385	0.0134705	1	20716508	20717507	KIF17
Adipose	chr3_52514001	-0.167983	0.0134324	3	52479985	52480984	NISCH
Adipose	chr4_9891001	-0.173219	0.0134561	4	9889377	9890376	SLC2A9
Adipose	chr6_107954001	0.192016	0.0134822	6	107632797	107633796	SOBP
Adipose	chr7_43809001	0.187033	0.0134659	7	43769402	43770401	BLVRA
Adipose	chr11_118483001	0.167235	0.0134197	11	118612286	118613285	PHLDB1
Adipose	chr12_64799001	0.175437	0.013429	12	64405221	64406220	XPOT
Adipose	chr12_133433001	0.167542	0.0134628	12	132856415	132857414	CHFR
Adipose	chr19_11458001	0.180902	0.0134751	19	11347325	11348324	TMEM205
Adipose	chr6_168841001	0.166342	0.0134948	6	168440321	168441320	SMOC2
Adipose	chr9_112889001	0.166292	0.0135233	9	110126721	110127720	AKAP2
Adipose	chr11_72409001	0.166671	0.013523	11	72697956	72698955	ARAP1
Adipose	chr17_66426001	0.166697	0.0135081	17	68429860	68430859	WIPI1
Adipose	chr14_39566001	0.168188	0.0135354	14	39096797	39097796	SEC23A
Adipose	chr1_178995001	-0.166118	0.0136228	1	179025866	179026865	FAM20B
Adipose	chr7_44607001	0.17082	0.0136285	7	44567402	44568401	DDX56
Adipose	chr3_28617001	0.165996	0.013693	3	28575510	28576509	RBMS3
Adipose	chr12_7060001	-0.170288	0.0136977	12	6950838	6951837	PTPN6
Adipose	chr14_86026001	0.169084	0.0136967	14	85559657	85560656	FLRT2
Adipose	chr14_99738001	0.166014	0.0136826	14	99271664	99272663	BCL11B
Adipose	chr15_91643001	0.165978	0.013703	15	91099771	91100770	SV2B
Adipose	chrX_2828001	0.169065	0.0137075	X	2909960	2910959	ARSD
Adipose	chr4_169401001	-0.175792	0.0137176	4	168479850	168480849	DDX60L
Adipose	chr14_101301001	0.165929	0.0137316	14	100834664	100835663	MEG3
Adipose	chr14_101301001	0.165929	0.0137316	14	100834664	100835663	MEG8
Adipose	chr15_41186001	0.165884	0.0137577	15	40893803	40894802	VPS18
Adipose	chr19_39408001	0.167023	0.0137581	19	38917361	38918360	SARS2
Adipose	chr19_33863001	0.166176	0.0138069	19	33372095	33373094	CEBPG
Adipose	chr7_97873001	0.165769	0.0138242	7	98243689	98244688	TECPR1
Adipose	chr1_27089001	0.166109	0.0138457	1	26762510	26763509	ARID1A
Adipose	chr3_27764001	0.165751	0.0138344	3	27722510	27723509	EOMES
Adipose	chr4_54374001	0.170788	0.013877	4	53507834	53508833	LNX1
Adipose	chr4_187647001	0.165699	0.0138645	4	186725847	186726846	FAT1
Adipose	chr7_149472001	0.17163	0.0138693	7	149774912	149775911	ZNF467
Adipose	chr7_149472001	0.17163	0.0138693	7	149774912	149775911	SSPO
Adipose	chr9_35689001	0.166773	0.0139021	9	35689004	35690003	TPM2
Adipose	chr15_72767001	-0.165635	0.0139023	15	72474660	72475659	ARIH1
Adipose	chr17_80820001	0.166838	0.0138644	17	82862125	82863124	TBCD
Adipose	chr22_26825001	0.165637	0.013901	22	26429035	26430034	ASPHD2
Adipose	chr5_76917001	0.16827	0.013935	5	77621176	77622175	WDR41
Adipose	chr10_7454001	0.165545	0.013955	10	7412039	7413038	SFMBT2
Adipose	chr3_145878001	0.165901	0.0139667	3	146160214	146161213	PLOD2
Adipose	chr5_68628001	-0.165846	0.0139988	5	69332174	69333173	CCDC125
Adipose	chr7_92466001	0.16548	0.0139929	7	92836687	92837686	CDK6
Adipose	chr19_37803001	0.165472	0.0139972	19	37312099	37313098	HKR1
Adipose	chr15_83315001	0.166189	0.0140199	15	82646250	82647249	CPEB1
Adipose	chr2_131798001	0.165411	0.0140333	2	131040428	131041427	ARHGEF4
Adipose	chr8_125463001	0.165314	0.0140904	8	124450760	124451759	TRMT12
Adipose	chr5_171882001	0.185193	0.0141442	5	172454997	172455996	SH3PXD2B
Adipose	chr9_132428001	0.165213	0.0141501	9	129665722	129666721	PRRX2
Adipose	chr11_67271001	0.166378	0.0141324	11	67503530	67504529	PITPNM1
Adipose	chr11_69461001	0.165233	0.014138	11	69646233	69647232	CCND1
Adipose	chr15_75943001	0.187379	0.0141235	15	75650660	75651659	IMP3
Adipose	chr6_53784001	-0.180089	0.0141686	6	53919203	53920202	LRRC1
Adipose	chr2_200320001	0.165124	0.0142029	2	199455278	199456277	SATB2
Adipose	chr10_104854001	0.165103	0.0142156	10	103094244	103095243	NT5C2
Adipose	chr1_46216001	0.16543	0.0142446	1	45750329	45751328	IPP
Adipose	chr8_104152001	0.165069	0.0142357	8	103139773	103140772	BAALC
Adipose	chr10_133999001	0.165047	0.0142488	10	132185497	132186496	DPYSL4
Adipose	chr20_57089001	0.165032	0.0142579	20	58513945	58514944	APCDD1L
Adipose	chr4_177714001	0.16492	0.0143249	4	176792847	176793846	VEGFC
Adipose	chr7_65541001	-0.164897	0.0143384	7	66076014	66077013	ASL
Adipose	chr16_2543001	0.169968	0.0143476	16	2493000	2493999	TBC1D24
Adipose	chr19_36909001	0.164873	0.0143529	19	36418099	36419098	ZFP82
Adipose	chr3_10183001	0.164833	0.0143766	3	10141317	10142316	VHL
Adipose	chr9_6412001	0.164811	0.0143898	9	6412001	6413000	UHRF2
Adipose	chr3_128211001	-0.164694	0.0144608	3	128492158	128493157	GATA2
Adipose	chr10_125700001	0.181539	0.0144536	10	123940485	123941484	CPXM2
Adipose	chr16_19873001	0.164725	0.0144421	16	19861679	19862678	GPRC5B
Adipose	chr18_9137001	0.164711	0.0144506	18	9137003	9138002	ANKRD12
Adipose	chr19_41018001	0.184646	0.0144367	19	40512094	40513093	SPTBN4
Adipose	chr19_46998001	0.189527	0.0144597	19	46494744	46495743	PNMAL2
Adipose	chr9_124329001	0.164629	0.0145	9	121566722	121567721	DAB2IP
Adipose	chr17_6930001	0.165382	0.014499	17	7026682	7027681	BCL6B
Adipose	chr5_67522001	0.16461	0.0145112	5	68226173	68227172	PIK3R1
Adipose	chr19_10216001	-0.164548	0.0145491	19	10105325	10106324	PPAN
Adipose	chr21_47062001	0.164551	0.0145471	21	45642087	45643086	PCBP3
Adipose	chr2_28973001	-0.170393	0.0145809	2	28750135	28751134	PPP1CB
Adipose	chr3_59035001	0.164843	0.0145971	3	59049275	59050274	C3orf67
Adipose	chr3_186498001	0.178343	0.0146035	3	186780212	186781211	EIF4A2
Adipose	chr8_99541001	0.164482	0.0145889	8	98528773	98529772	STK3
Adipose	chr19_51225001	0.167133	0.0146034	19	50721744	50722743	CLEC11A
Adipose	chr6_39902001	0.164424	0.0146242	6	39934262	39935261	MOCS1
Adipose	chr14_104604001	0.164423	0.0146249	14	104137664	104138663	KIF26A
Adipose	chr12_94651001	0.17026	0.0146591	12	94257225	94258224	PLXNC1
Adipose	chr5_172385001	0.16433	0.0146817	5	172957998	172958997	RPL26L1
Adipose	chr1_207224001	0.168173	0.0146907	1	207050656	207051655	YOD1
Adipose	chr1_207224001	0.168173	0.0146907	1	207050656	207051655	PFKFB2
Adipose	chr1_226595001	-0.16425	0.0147307	1	226407300	226408299	PARP1
Adipose	chr6_85472001	0.164255	0.014728	6	84762283	84763282	TBX18
Adipose	chr17_4449001	0.179088	0.0147236	17	4545706	4546705	MYBBP1A
Adipose	chr5_180289001	0.164141	0.014798	5	180862001	180863000	ZFP62
Adipose	chr17_80848001	0.164068	0.0148431	17	82890125	82891124	TBCD
Adipose	chr17_73402001	0.164029	0.0148672	17	75405920	75406919	GRB2
Adipose	chr12_25403001	-0.178758	0.0149109	12	25250067	25251066	KRAS
Adipose	chr17_30347001	0.172387	0.014902	17	32019982	32020981	LRRC37B
Adipose	chr9_97402001	0.163924	0.0149321	9	94639719	94640718	FBP1
Adipose	chr12_1681001	0.170205	0.0149384	12	1571835	1572834	WNT5B
Adipose	chr7_195001	0.16389	0.0149535	7	195001	196000	FAM20C
Adipose	chr12_50236001	-0.165672	0.0150201	12	49842218	49843217	BCDIN3D
Adipose	chr20_10628001	0.18359	0.0150169	20	10647353	10648352	JAG1
Adipose	chr11_40314001	0.164461	0.0150632	11	40292451	40293450	LRRC4C
Adipose	chr22_31644001	0.163718	0.0150607	22	31248015	31249014	LIMK2
Adipose	chr1_29544001	0.173326	0.0151215	1	29217489	29218488	MECR
Adipose	chr8_145517001	0.175102	0.0151305	8	144293319	144294318	BOP1
Adipose	chr1_89148001	0.178774	0.0151791	1	88682318	88683317	PKN2
Adipose	chr19_4535001	0.163376	0.015276	19	4534989	4535988	PLIN5
Adipose	chr1_2235001	0.163342	0.0152971	1	2303562	2304561	SKI
Adipose	chr14_21863001	-0.164099	0.0152902	14	21394842	21395841	CHD8
Adipose	chr2_113239001	-0.163319	0.0153121	2	112481424	112482423	TTL
Adipose	chr3_183882001	0.170306	0.0153842	3	184164213	184165212	DVL3
Adipose	chr8_144789001	0.163302	0.0153229	8	143706831	143707830	ZNF707
Adipose	chr9_97683001	0.168289	0.0153547	9	94920719	94921718	C9orf3
Adipose	chr14_81687001	-0.163623	0.015355	14	81220657	81221656	GTF2A1
Adipose	chr16_16103001	0.172469	0.0153716	16	16009144	16010143	ABCC1
Adipose	chr17_43507001	0.163286	0.0153329	17	45429635	45430634	ARHGAP27
Adipose	chr19_41114001	0.170299	0.0153881	19	40608095	40609094	LTBP4
Adipose	chr22_38146001	0.184504	0.0153952	22	37749994	37750993	TRIOBP
Adipose	chrX_47106001	0.170755	0.0153673	X	47246602	47247601	USP11
Adipose	chr17_655001	0.163154	0.0154169	17	751761	752760	GEMIN4
Adipose	chr20_3748001	0.163159	0.0154136	20	3767354	3768353	C20orf27
Adipose	chr19_16221001	0.163091	0.0154572	19	16110191	16111190	RAB8A
Adipose	chr11_45891001	0.165684	0.0154947	11	45869450	45870449	CRY2
Adipose	chr9_99380001	0.162984	0.0155259	9	96617719	96618718	CDC14B
Adipose	chr13_50654001	0.163001	0.0155147	13	50079865	50080864	DLEU1
Adipose	chr15_42485001	0.175347	0.015528	15	42192803	42193802	VPS39
Adipose	chr2_97524001	0.162941	0.0155534	2	96858264	96859263	ANKRD23
Adipose	chr2_97524001	0.162941	0.0155534	2	96858264	96859263	ANKRD39
Adipose	chr19_4908001	0.169182	0.0155622	19	4907989	4908988	UHRF1
Adipose	chr2_106690001	0.164789	0.0155737	2	106073545	106074544	C2orf40
Adipose	chr5_132939001	0.178963	0.0156381	5	133603310	133604309	FSTL4
Adipose	chr17_1466001	0.169077	0.0156278	17	1562707	1563706	PITPNA
Adipose	chr17_71434001	-0.163937	0.0156331	17	73437862	73438861	SDK2
Adipose	chr19_17185001	-0.182024	0.0156123	19	17074191	17075190	MYO9B
Adipose	chr19_17185001	-0.182024	0.0156123	19	17074191	17075190	HAUS8
Adipose	chr12_56524001	0.164285	0.0156523	12	56130217	56131216	ESYT1
Adipose	chr1_160681001	-0.162704	0.0157064	1	160711211	160712210	CD48
Adipose	chr5_150400001	0.163101	0.0156893	5	151020440	151021439	GPX3
Adipose	chr7_151038001	-0.175074	0.0156921	7	151340915	151341914	NUB1
Adipose	chr9_35656001	0.162703	0.0157071	9	35656004	35657003	CCDC107
Adipose	chr22_19744001	0.162705	0.015706	22	19756478	19757477	TBX1
Adipose	chr19_12707001	0.182357	0.0157199	19	12596187	12597186	ZNF490
Adipose	chr16_1730001	0.163326	0.015785	16	1680000	1680999	HN1L
Adipose	chr15_40269001	0.163311	0.0157948	15	39976800	39977799	EIF2AK4
Adipose	chr1_9795001	0.165069	0.0158874	1	9734943	9735942	CLSTN1
Adipose	chr2_25465001	0.164688	0.0158847	2	25242132	25243131	DNMT3A
Adipose	chr2_242625001	0.187527	0.0158674	2	241685586	241686585	ING5
Adipose	chr7_30737001	0.162433	0.0158835	7	30697385	30698384	INMT
Adipose	chr10_112836001	0.162496	0.0158422	10	111076243	111077242	ADRA2A
Adipose	chr11_82681001	0.162501	0.0158389	11	82969959	82970958	PRCP
Adipose	chr11_120001001	-0.16556	0.015821	11	120130293	120131292	TRIM29
Adipose	chr17_75484001	0.16242	0.015892	17	77487919	77488918	SEPT9
Adipose	chr20_17549001	0.162537	0.0158153	20	17568356	17569355	DSTN
Adipose	chr20_17549001	0.162537	0.0158153	20	17568356	17569355	BFSP1
Adipose	chrX_191001	0.162412	0.0158972	X	274334	275333	PLCXD1
Adipose	chrX_334001	0.162464	0.0158632	X	373266	374265	PPP2R3B
Adipose	chr2_8977001	0.162386	0.0159142	2	8836871	8837870	KIDINS220
Adipose	chr7_6463001	-0.16237	0.0159249	7	6423370	6424369	DAGLB
Adipose	chr19_1381001	0.162358	0.0159327	19	1381002	1382001	NDUFS7
Adipose	chr7_108097001	0.171509	0.0159612	7	108456557	108457556	NRCAM
Adipose	chr12_40618001	0.162318	0.015959	12	40224199	40225198	LRRK2
Adipose	chr19_42817001	0.162686	0.0159596	19	42312849	42313848	TMEM145
Adipose	chr15_98504001	0.1623	0.0159705	15	97960771	97961770	ARRDC4
Adipose	chr4_20254001	0.16226	0.0159973	4	20252378	20253377	SLIT2
Adipose	chr5_121297001	0.162206	0.016033	5	121961306	121962305	SRFBP1
Adipose	chr5_122422001	0.164098	0.0160195	5	123086306	123087305	PRDM6
Adipose	chr15_35264001	0.170133	0.0160159	15	34971800	34972799	AQR
Adipose	chr15_77925001	0.16296	0.0160242	15	77632659	77633658	LINGO1
Adipose	chr16_77468001	0.163377	0.0159964	16	77434104	77435103	ADAMTS18
Adipose	chr5_149225001	0.162905	0.0160605	5	149845438	149846437	PPARGC1B
Adipose	chr4_30721001	0.168364	0.0160777	4	30719379	30720378	PCDH7
Adipose	chrX_112023001	-0.183302	0.0160894	X	112779773	112780772	AMOT
Adipose	chr6_31750001	0.187625	0.0161371	6	31782224	31783223	VARS
Adipose	chr7_5313001	0.163159	0.0161393	7	5273370	5274369	SLC29A4
Adipose	chr1_53368001	0.161919	0.0162235	1	52902329	52903328	ECHDC2
Adipose	chr1_77747001	0.162007	0.0161649	1	77281316	77282315	AK5
Adipose	chr3_47047001	0.185216	0.0162351	3	47005511	47006510	NBEAL2
Adipose	chr11_125888001	-0.187477	0.0162224	11	126018106	126019105	CDON
Adipose	chr12_6493001	-0.162316	0.0162043	12	6383835	6384834	LTBR
Adipose	chr17_2511001	0.175645	0.0161935	17	2607707	2608706	PAFAH1B1
Adipose	chr17_30676001	0.167717	0.0162299	17	32348982	32349981	ZNF207
Adipose	chr17_30676001	0.167717	0.0162299	17	32348982	32349981	C17orf75
Adipose	chr19_344001	0.161912	0.0162284	19	344001	345000	MIER2
Adipose	chr20_44751001	0.164194	0.0162069	20	46122362	46123361	CD40
Adipose	chr4_85782001	-0.176449	0.0162797	4	84860848	84861847	WDFY3
Adipose	chr20_25565001	0.161728	0.0163511	20	25584365	25585364	NINL
Adipose	chr10_111766001	0.16204	0.0163888	10	110006243	110007242	ADD3
Adipose	chr1_21947001	0.168382	0.0166004	1	21620508	21621507	RAP1GAP
Adipose	chr1_77684001	0.161566	0.0164609	1	77218316	77219315	PIGK
Adipose	chr3_121554001	0.16382	0.0164548	3	121835154	121836153	EAF2
Adipose	chr3_121554001	0.16382	0.0164548	3	121835154	121836153	IQCB1
Adipose	chr3_125238001	0.161712	0.0166105	3	125519157	125520156	SNX4
Adipose	chr3_127843001	0.18576	0.0165678	3	128124158	128125157	RUVBL1
Adipose	chr3_187463001	0.161428	0.0165541	3	187745213	187746212	BCL6
Adipose	chr4_135122001	0.161437	0.0165484	4	134200846	134201845	PABPC4L
Adipose	chr6_3119001	0.161342	0.0166128	6	3118767	3119766	BPHL
Adipose	chr6_13575001	0.162615	0.0165022	6	13574769	13575768	SIRT5
Adipose	chr7_27169001	0.161866	0.0165064	7	27129382	27130381	HOXA4
Adipose	chr11_12398001	0.16135	0.016607	11	12376454	12377453	PARVA
Adipose	chr11_68611001	0.161456	0.0165353	11	68843533	68844532	CPT1A
Adipose	chr11_119293001	0.161343	0.016612	11	119422291	119423290	THY1
Adipose	chr12_53491001	0.161559	0.0164655	12	53097217	53098216	IGFBP6
Adipose	chr15_41055001	0.16325	0.0165819	15	40762803	40763802	GCHFR
Adipose	chr16_67552001	-0.162139	0.0165722	16	67518098	67519097	FAM65A
Adipose	chr17_1619001	0.161468	0.0165273	17	1715707	1716706	WDR81
Adipose	chr17_40342001	0.176928	0.0165762	17	42189983	42190982	GHDC
Adipose	chr22_38712001	0.161467	0.0165277	22	38315996	38316995	CSNK1E
Adipose	chrX_55046001	0.164185	0.0164666	X	55019568	55020567	ALAS2
Adipose	chr2_3607001	-0.161653	0.0166514	2	3559411	3560410	RNASEH1
Adipose	chr3_67706001	-0.161317	0.0166301	3	67655577	67656576	SUCLG2
Adipose	chr6_80657001	0.161656	0.0166487	6	79947284	79948283	ELOVL4
Adipose	chr17_17129001	-0.161674	0.0166366	17	17225687	17226686	FLCN
Adipose	chr19_54058001	0.180252	0.0166699	19	53554747	53555746	ZNF331
Adipose	chr2_211089001	0.16119	0.0167168	2	210224277	210225276	ACADL
Adipose	chr7_128047001	0.163059	0.0167106	7	128406947	128407946	IMPDH1
Adipose	chr14_105244001	0.168214	0.0167108	14	104777664	104778663	AKT1
Adipose	chr16_4466001	0.161187	0.0167187	16	4416000	4416999	CORO7
Adipose	chr22_19937001	0.161192	0.0167152	22	19949478	19950477	COMT
Adipose	chr5_7851001	0.16191	0.0167281	5	7850888	7851887	MTRR
Adipose	chr11_65771001	-0.161493	0.0167604	11	66003530	66004529	EIF1AD
Adipose	chr3_49039001	0.162177	0.0167993	3	49001568	49002567	P4HTM
Adipose	chr4_55093001	0.161068	0.0168004	4	54226834	54227833	PDGFRA
Adipose	chr17_19282001	0.161088	0.0167864	17	19378688	19379687	MAPK7
Adipose	chr17_19282001	0.161088	0.0167864	17	19378688	19379687	B9D1
Adipose	chr2_9695001	-0.160945	0.0168855	2	9554872	9555871	ADAM17
Adipose	chr6_136599001	0.165908	0.0168885	6	136277863	136278862	BCLAF1
Adipose	chr8_145734001	-0.160981	0.0168606	8	144508618	144509617	MFSD3
Adipose	chr15_100272001	0.182524	0.0168751	15	99731796	99732795	LYSMD4
Adipose	chr17_55363001	0.166765	0.0168543	17	57285640	57286639	MSI2
Adipose	chr22_47059001	0.162828	0.0168676	22	46663104	46664103	GRAMD4
Adipose	chr7_1084001	0.161648	0.0169073	7	1044365	1045364	GPR146
Adipose	chr1_161135001	0.17176	0.0169203	1	161165211	161166210	PPOX
Adipose	chr19_58281001	0.161242	0.0169334	19	57769633	57770632	ZNF586
Adipose	chr16_30005001	0.185128	0.0169467	16	29993680	29994679	INO80E
Adipose	chr19_34744001	0.161947	0.016957	19	34253096	34254095	KIAA0355
Adipose	chr5_134368001	0.160815	0.0169753	5	135032311	135033310	PITX1
Adipose	chr1_155291001	0.160799	0.0169863	1	155321210	155322209	RUSC1
Adipose	chr6_25963001	-0.160777	0.0170019	6	25962773	25963772	TRIM38
Adipose	chr15_74423001	-0.167289	0.0170503	15	74130660	74131659	ISLR2
Adipose	chr14_105943001	0.165576	0.0171127	14	105476664	105477663	CRIP2
Adipose	chr19_6814001	-0.181579	0.0171316	19	6813990	6814989	VAV1
Adipose	chr9_4298001	-0.160547	0.0171625	9	4298001	4299000	GLIS3
Adipose	chr7_110731001	0.16048	0.0172092	7	111090945	111091944	LRRN3
Adipose	chr14_64666001	0.160478	0.0172108	14	64199283	64200282	SYNE2
Adipose	chr18_21525001	-0.161217	0.017207	18	23945037	23946036	LAMA3
Adipose	chr15_31668001	0.161519	0.0172548	15	31375798	31376797	KLF13
Adipose	chr12_56472001	0.160386	0.0172754	12	56078217	56079216	ERBB3
Adipose	chr6_126112001	0.164509	0.0173006	6	125790855	125791854	NCOA7
Adipose	chr19_50192001	0.175716	0.0173457	19	49688744	49689743	CPT1C
Adipose	chr5_146614001	0.161745	0.0173572	5	147234438	147235437	STK32A
Adipose	chr5_78417001	0.160599	0.0173829	5	79121178	79122177	BHMT
Adipose	chr6_74191001	0.162823	0.0173956	6	73481278	73482277	MTO1
Adipose	chr17_1361001	-0.163972	0.0174011	17	1457707	1458706	CRK
Adipose	chr12_25055001	0.163952	0.0174154	12	24902067	24903066	BCAT1
Adipose	chr2_11816001	0.177031	0.0174359	2	11675875	11676874	LPIN1
Adipose	chr11_64527001	0.162374	0.0174437	11	64759529	64760528	PYGM
Adipose	chr1_17256001	-0.16122	0.0174647	1	16929506	16930505	CROCC
Adipose	chr2_233633001	0.165447	0.017475	2	232768291	232769290	GIGYF2
Adipose	chr2_85839001	0.161906	0.0175076	2	85611878	85612877	USP39
Adipose	chr2_85839001	0.161906	0.0175076	2	85611878	85612877	C2orf68
Adipose	chr12_54070001	0.159991	0.0175564	12	53676217	53677216	ATP5G2
Adipose	chr11_65347001	0.183017	0.0175705	11	65579530	65580529	EHBP1L1
Adipose	chr8_72756001	0.1599	0.017621	8	71843766	71844765	MSC
Adipose	chr10_129795001	-0.161346	0.0176397	10	127996737	127997736	PTPRE
Adipose	chr1_34632001	0.159841	0.0176635	1	34166400	34167399	CSMD2
Adipose	chr10_71169001	0.160561	0.017671	10	69409245	69410244	TACR2
Adipose	chr18_21269001	0.161667	0.0176771	18	23689037	23690036	LAMA3
Adipose	chr6_143929001	0.184444	0.0177115	6	143607864	143608863	PHACTR2
Adipose	chr1_36108001	0.164676	0.0177333	1	35642400	35643399	PSMB2
Adipose	chr11_2323001	-0.175103	0.0177468	11	2301771	2302770	TSPAN32
Adipose	chr11_2323001	-0.175103	0.0177468	11	2301771	2302770	C11orf21
Adipose	chr18_12307001	0.159721	0.01775	18	12307002	12308001	TUBB6
Adipose	chr1_59250001	-0.159707	0.0177605	1	58784329	58785328	JUN
Adipose	chr1_6285001	0.160717	0.0178241	1	6224941	6225940	ICMT
Adipose	chr5_140481001	0.159676	0.0177829	5	141101417	141102416	PCDHB3
Adipose	chr12_96183001	0.159658	0.017796	12	95789223	95790222	NTN4
Adipose	chr16_67428001	0.159994	0.0178155	16	67394098	67395097	TPPP3
Adipose	chr19_41116001	0.159652	0.0178001	19	40610095	40611094	LTBP4
Adipose	chr22_23411001	0.174035	0.0178265	22	23068822	23069821	GNAZ
Adipose	chr6_32097001	0.159575	0.0178556	6	32129224	32130223	ATF6B
Adipose	chr6_32097001	0.159575	0.0178556	6	32129224	32130223	FKBPL
Adipose	chr12_56653001	0.159586	0.0178478	12	56259217	56260216	ANKRD52
Adipose	chr2_233200001	-0.164867	0.0178787	2	232335291	232336290	DIS3L2
Adipose	chr11_128560001	0.159512	0.0179019	11	128690106	128691105	FLI1
Adipose	chr19_38423001	-0.159508	0.0179048	19	37932361	37933360	SIPA1L3
Adipose	chr11_46704001	-0.167266	0.0179151	11	46682451	46683450	ARHGAP1
Adipose	chr1_202896001	0.159434	0.0179585	1	202926873	202927872	KLHL12
Adipose	chr6_151560001	0.159779	0.0179713	6	151238866	151239865	AKAP12
Adipose	chr12_112189001	-0.160124	0.0179866	12	111751197	111752196	ACAD10
Adipose	chr14_24701001	0.159407	0.0179783	14	24231795	24232794	GMPR2
Adipose	chr14_24701001	0.159407	0.0179783	14	24231795	24232794	NEDD8
Adipose	chr17_4437001	0.162378	0.0179813	17	4533706	4534705	SPNS2
Adipose	chrX_40440001	0.160917	0.017947	X	40580749	40581748	ATP6AP2
Adipose	chr8_65492001	0.159313	0.0180467	8	64579444	64580443	BHLHE22
Adipose	chr9_131365001	0.163863	0.0180287	9	128602722	128603721	SPTAN1
Adipose	chr9_137965001	0.181745	0.0180357	9	135073155	135074154	OLFM1
Adipose	chr15_86290001	0.160048	0.0180417	15	85746770	85747769	AKAP13
Adipose	chr10_133796001	0.15927	0.0180781	10	131982497	131983496	BNIP3
Adipose	chr1_62902001	0.15919	0.0181369	1	62436330	62437329	USP1
Adipose	chr14_105855001	-0.160664	0.0181309	14	105388664	105389663	PACS2
Adipose	chr15_78112001	0.159213	0.0181203	15	77819659	77820658	LINGO1
Adipose	chr4_5710001	0.159168	0.0181531	4	5708274	5709273	EVC
Adipose	chr6_90348001	0.15911	0.0181958	6	89638282	89639281	LYRM2
Adipose	chr9_116173001	0.16604	0.0181945	9	113410721	113411720	POLE3
Adipose	chr14_105953001	0.159136	0.0181767	14	105486664	105487663	CRIP1
Adipose	chr15_84323001	0.161356	0.0181712	15	83654249	83655248	ADAMTSL3
Adipose	chr1_46806001	0.159057	0.0182354	1	46340329	46341328	NSUN4
Adipose	chr12_6935001	0.159036	0.0182508	12	6825836	6826835	GPR162
Adipose	chr17_4444001	0.159014	0.0182671	17	4540706	4541705	MYBBP1A
Adipose	chr8_103250001	-0.170178	0.0182798	8	102237773	102238772	RRM2B
Adipose	chr17_80708001	0.158972	0.0182979	17	82750125	82751124	TBCD
Adipose	chr4_113565001	0.170515	0.0183542	4	112643845	112644844	LARP7
Adipose	chr6_163733001	-0.162265	0.0183395	6	163311969	163312968	PACRG
Adipose	chr10_111775001	-0.162683	0.0183163	10	110015243	110016242	ADD3
Adipose	chr14_92790001	0.158927	0.0183314	14	92323657	92324656	SLC24A4
Adipose	chr18_34273001	0.159269	0.0183467	18	36693038	36694037	FHOD3
Adipose	chr19_11283001	-0.183423	0.0183617	19	11172325	11173324	KANK2
Adipose	chr1_3527001	0.158749	0.018464	1	3610437	3611436	MEGF6
Adipose	chr1_47406001	0.167315	0.0184698	1	46940329	46941328	CYP4A11
Adipose	chr1_201617001	0.158783	0.0184388	1	201647873	201648872	NAV1
Adipose	chr10_97253001	-0.159468	0.0184688	10	95493244	95494243	SORBS1
Adipose	chr12_54694001	-0.158753	0.0184615	12	54300217	54301216	COPZ1
Adipose	chr12_54694001	-0.158753	0.0184615	12	54300217	54301216	NFE2
Adipose	chr14_105942001	0.158809	0.018419	14	105475664	105476663	CRIP2
Adipose	chr19_58666001	0.159868	0.0184445	19	58154634	58155633	ZNF329
Adipose	chr1_168260001	0.158531	0.0186276	1	168290763	168291762	TBX19
Adipose	chr1_203595001	0.158874	0.018641	1	203625873	203626872	ATP2B4
Adipose	chr2_233246001	0.158528	0.0186302	2	232381291	232382290	ALPP
Adipose	chr3_9812001	0.159616	0.0186322	3	9770317	9771316	CAMK1
Adipose	chr5_17217001	0.158554	0.0186107	5	17216892	17217891	BASP1
Adipose	chr5_92957001	0.158701	0.0185003	5	93621295	93622294	FAM172A
Adipose	chr7_30520001	0.162769	0.018536	7	30480385	30481384	NOD1
Adipose	chr8_22223001	0.18147	0.0185655	8	22365488	22366487	SLC39A14
Adipose	chr9_19127001	0.158505	0.0186472	9	19127003	19128002	PLIN2
Adipose	chr10_94592001	-0.161189	0.01857	10	92832244	92833243	EXOC6
Adipose	chr12_12502001	0.16475	0.018535	12	12349067	12350066	MANSC1
Adipose	chr12_123687001	-0.158621	0.0185603	12	123202454	123203453	MPHOSPH9
Adipose	chr16_2131001	0.177202	0.0186352	16	2081000	2081999	TSC2
Adipose	chr16_11945001	-0.158989	0.0185548	16	11851144	11852143	RSL1D1
Adipose	chr16_53538001	0.158611	0.0185679	16	53504089	53505088	AKTIP
Adipose	chr17_5302001	0.161862	0.0186355	17	5398681	5399680	NUP88
[truncated: 1,728 more rows]

## Sheet: Table S7
Table S7. Aging-correlated gene expressions and methylations of adipose marker genes
Symbol	Rho.mRNA	p.mRNA	p.adj.mRNA	Methylation_start_site (1kb region)	Rho.methy	p.methy	cluster
ESR1	-0.384345	3.42401e-09	1.26852e-06	chr6_152130001	0.212964	0.00148655	adipocyte
MAGI1	-0.366942	1.89453e-08	4.34969e-06	chr3_65535001	0.301094	5.45572e-06	adipocyte
MAGI1	-0.366942	1.89453e-08	4.34969e-06	chr3_65534001	0.215712	0.00128511	adipocyte
MAGI1	-0.366942	1.89453e-08	4.34969e-06	chr3_65583001	0.174775	0.00938795	adipocyte
TWIST1	-0.345893	1.31532e-07	1.63673e-05	chr7_19157001	0.202071	0.00260174	adipocyte
TWIST1	-0.345893	1.31532e-07	1.63673e-05	chr7_19156001	0.138021	0.0408232	adipocyte
IRS1	-0.332223	4.3001e-07	4.17238e-05	chr2_227665001	0.202118	0.00259565	adipocyte
ECHDC2	-0.318974	1.28484e-06	9.19471e-05	chr1_53368001	0.161919	0.0162235	adipocyte
PBX1	-0.291796	1.03563e-05	0.000452595	chr1_164546001	0.153256	0.0246162	adipocyte
PBX1	-0.291796	1.03563e-05	0.000452595	chr1_164545001	0.149383	0.026724	adipocyte
PTPRF	-0.287638	1.39941e-05	0.000571725	chr1_43991001	0.148766	0.0273651	adipocyte
ACSS3	-0.28376	1.84523e-05	0.000697891	chr12_81331001	0.155823	0.0279675	adipocyte
BCL6	-0.275884	3.19575e-05	0.00105882	chr3_187463001	0.161428	0.0165541	adipocyte
PPARG	-0.264546	6.84471e-05	0.00181149	chr3_12328001	0.242796	0.000277683	adipocyte
GPT2	-0.263248	7.45203e-05	0.0019239	chr16_46918001	0.136422	0.0432387	adipocyte
MLXIPL	-0.253436	0.000139755	0.00311648	chr7_73032001	-0.1599	0.0210503	adipocyte
MLXIPL	-0.253436	0.000139755	0.00311648	chr7_73039001	0.138061	0.0417006	adipocyte
CIDEA	-0.24359	0.000256274	0.00493797	chr18_12254001	0.172541	0.0108926	adipocyte
PXDN	-0.210645	0.00163765	0.019557	chr2_1748001	0.176794	0.00874072	adipocyte
SPON1	-0.204615	0.00223581	0.0245427	chr11_14284001	0.144192	0.0325399	adipocyte
SPON1	-0.204615	0.00223581	0.0245427	chr11_13984001	0.141759	0.0356174	adipocyte
RBPMS	-0.203899	0.00231869	0.0251477	chr8_30300001	0.152203	0.0263364	adipocyte
MTHFD1	-0.20312	0.00241209	0.025851	chr14_64908001	-0.158245	0.0364766	adipocyte
NEDD4L	-0.194126	0.00376592	0.035505	chr18_55710001	-0.152481	0.0311219	adipocyte
EPB41L4B	-0.189008	0.00481252	0.0419848	chr9_112083001	-0.138983	0.0398814	adipocyte
GAS7	0.351172	8.19778e-08	1.16202e-05	chr17_9832001	0.193187	0.00402437	ASPC
PID1	0.311553	2.3194e-06	0.000147786	chr2_230135001	0.231753	0.000529909	ASPC
PID1	0.311553	2.3194e-06	0.000147786	chr2_230136001	-0.137606	0.0414393	ASPC
PBX1	-0.291796	1.03563e-05	0.000452595	chr1_164546001	0.153256	0.0246162	ASPC
PBX1	-0.291796	1.03563e-05	0.000452595	chr1_164545001	0.149383	0.026724	ASPC
ADAMTSL3	-0.272347	4.06769e-05	0.00124638	chr15_84323001	0.161356	0.0181712	ASPC
ADAMTSL3	-0.272347	4.06769e-05	0.00124638	chr15_84322001	0.137139	0.0421408	ASPC
C3	0.264824	6.72055e-05	0.00179888	chr19_6714001	0.141715	0.0356752	ASPC
CACNA2D3	0.253303	0.000140926	0.00313831	chr3_54156001	0.287207	1.51004e-05	ASPC
AOX1	-0.244962	0.000235857	0.00464899	chr2_201450001	0.132721	0.0492908	ASPC
DCN	0.236833	0.000383092	0.00665755	chr12_91540001	-0.136923	0.0469802	ASPC
GFPT2	0.235787	0.000407283	0.00693744	chr5_179751001	0.200575	0.0028036	ASPC
FBN1	0.233268	0.000471442	0.00767853	chr15_48936001	0.141491	0.0473367	ASPC
DLC1	-0.226637	0.00068786	0.0101382	chr8_13134001	0.154711	0.0223177	ASPC
PCDH7	-0.220258	0.000979388	0.0131183	chr4_30724001	0.190727	0.00522422	ASPC
PCDH7	-0.220258	0.000979388	0.0131183	chr4_30720001	0.169523	0.01179	ASPC
PCDH7	-0.220258	0.000979388	0.0131183	chr4_30721001	0.168364	0.0160777	ASPC
SMOC2	0.218507	0.00107733	0.0142084	chr6_168842001	0.178298	0.0080303	ASPC
SMOC2	0.218507	0.00107733	0.0142084	chr6_168841001	0.166342	0.0134948	ASPC
AGTR1	-0.216165	0.00122235	0.0156836	chr3_148415001	0.203164	0.00246269	ASPC
PAM	0.216157	0.00122286	0.0156836	chr5_102198001	0.174604	0.0240205	ASPC
SDC2	-0.208736	0.00180894	0.0209876	chr8_97506001	0.143991	0.0327855	ASPC
SPON2	0.204018	0.00230467	0.0250353	chr4_1166001	0.244335	0.000279364	ASPC
SPON2	0.204018	0.00230467	0.0250353	chr4_1196001	-0.16792	0.0281389	ASPC
MEIS2	-0.196877	0.00329258	0.0322938	chr15_37394001	0.15627	0.0203992	ASPC
MEIS2	-0.196877	0.00329258	0.0322938	chr15_37392001	0.137165	0.0421024	ASPC
MEIS2	-0.196877	0.00329258	0.0322938	chr15_37390001	0.135366	0.0448986	ASPC
MMP2	0.193233	0.00393219	0.0367032	chr16_55514001	-0.146519	0.0301906	ASPC
IGFBP5	-0.192875	0.00400071	0.0370826	chr2_217560001	0.196281	0.00346428	ASPC
ARHGAP24	-0.380609	4.98566e-09	1.6586e-06	chr4_86396001	-0.214166	0.00544972	b_cell
CD37	0.342598	1.75928e-07	2.04844e-05	chr19_49841001	0.15118	0.0252646	b_cell
NCKAP1L	0.32652	6.93232e-07	6.01083e-05	chr12_54912001	0.219771	0.00103301	b_cell
DOCK8	0.304576	3.98377e-06	0.000218242	chr9_213001	-0.165527	0.0272368	b_cell
CYTH1	0.27358	3.74101e-05	0.00118183	chr17_76713001	0.227922	0.000677607	b_cell
INPP5D	0.259099	9.75181e-05	0.00234115	chr2_234113001	0.178368	0.00829976	b_cell
INPP5D	0.259099	9.75181e-05	0.00234115	chr2_234073001	-0.155969	0.0266529	b_cell
PIK3CD	0.256934	0.000112005	0.002612	chr1_9747001	-0.151054	0.0290206	b_cell
PTK2B	0.231332	0.000527023	0.00833667	chr8_27168001	-0.138409	0.0402551	b_cell
PPP3CC	-0.200022	0.00281801	0.0290369	chr8_22299001	-0.153192	0.023362	b_cell
MEF2C	-0.188934	0.00482938	0.0420308	chr5_88135001	0.172339	0.0104422	b_cell
ITGAM	0.417922	9.3902e-11	1.08295e-07	chr16_31341001	0.250852	0.000202104	dendritic_cell
IL10RA	0.400681	6.25725e-10	3.8352e-07	chr11_117856001	0.14425	0.0332771	dendritic_cell
PLCB2	0.366399	1.99522e-08	4.51723e-06	chr15_40583001	0.213326	0.00145844	dendritic_cell
GAS7	0.351172	8.19778e-08	1.16202e-05	chr17_9832001	0.193187	0.00402437	dendritic_cell
PTPRE	0.344635	1.47039e-07	1.77547e-05	chr10_129795001	-0.161346	0.0176397	dendritic_cell
PTPRE	0.344635	1.47039e-07	1.77547e-05	chr10_129864001	-0.150885	0.0252169	dendritic_cell
NCKAP1L	0.32652	6.93232e-07	6.01083e-05	chr12_54912001	0.219771	0.00103301	dendritic_cell
PID1	0.311553	2.3194e-06	0.000147786	chr2_230135001	0.231753	0.000529909	dendritic_cell
PID1	0.311553	2.3194e-06	0.000147786	chr2_230136001	-0.137606	0.0414393	dendritic_cell
CSF1R	0.304887	3.89009e-06	0.000214231	chr5_149494001	0.158762	0.0233261	dendritic_cell
DOCK8	0.304576	3.98377e-06	0.000218242	chr9_213001	-0.165527	0.0272368	dendritic_cell
ATP8B4	-0.303388	4.36229e-06	0.000233146	chr15_50411001	0.137275	0.0474734	dendritic_cell
GFRA2	0.299771	5.73601e-06	0.000285677	chr8_21647001	0.151153	0.0249556	dendritic_cell
MYO1F	0.289093	1.26018e-05	0.000532763	chr19_8619001	0.148969	0.0275074	dendritic_cell
MYO1F	0.289093	1.26018e-05	0.000532763	chr19_8610001	0.160059	0.0295305	dendritic_cell
SRGN	0.28654	1.51407e-05	0.000602907	chr10_70848001	-0.143922	0.0425548	dendritic_cell
MYO9B	0.283686	1.85491e-05	0.000699928	chr19_17185001	-0.182024	0.0156123	dendritic_cell
MYO9B	0.283686	1.85491e-05	0.000699928	chr19_17309001	0.156015	0.0211987	dendritic_cell
CYTH1	0.27358	3.74101e-05	0.00118183	chr17_76713001	0.227922	0.000677607	dendritic_cell
COTL1	0.264392	6.91402e-05	0.0018149	chr16_84652001	0.171699	0.0124952	dendritic_cell
COTL1	0.264392	6.91402e-05	0.0018149	chr16_84623001	0.13369	0.0486751	dendritic_cell
INPP5D	0.259099	9.75181e-05	0.00234115	chr2_234113001	0.178368	0.00829976	dendritic_cell
INPP5D	0.259099	9.75181e-05	0.00234115	chr2_234073001	-0.155969	0.0266529	dendritic_cell
RAB31	0.249079	0.000183319	0.00383113	chr18_9855001	0.140736	0.0369834	dendritic_cell
ATP1B1	0.238633	0.000344566	0.00610519	chr1_169074001	-0.142597	0.0496888	dendritic_cell
CPVL	0.233018	0.000478302	0.00775801	chr7_29234001	0.181881	0.00683116	dendritic_cell
IL1R2	0.228107	0.000633193	0.00962188	chr2_102638001	0.170172	0.0269679	dendritic_cell
CST3	0.221411	0.000919463	0.0124797	chr20_23618001	0.147736	0.028464	dendritic_cell
RBPJ	0.215642	0.00125706	0.0160089	chr4_26323001	0.140214	0.0376969	dendritic_cell
ZFHX3	0.215197	0.00128731	0.016267	chr16_73083001	-0.185746	0.00583175	dendritic_cell
MBP	0.203822	0.0023278	0.025213	chr18_74818001	-0.265284	7.6077e-05	dendritic_cell
MAP3K5	-0.20223	0.00252283	0.0267111	chr6_137113001	-0.13547	0.0447333	dendritic_cell
MEF2C	-0.188934	0.00482938	0.0420308	chr5_88135001	0.172339	0.0104422	dendritic_cell
ARHGAP22	0.187707	0.00511701	0.043763	chr10_49674001	0.239202	0.000343814	dendritic_cell
ARHGAP22	0.187707	0.00511701	0.043763	chr10_49813001	0.177815	0.0133615	dendritic_cell
MSR1	0.186387	0.00544391	0.0456488	chr8_16425001	0.188309	0.00507431	dendritic_cell
TM6SF1	0.430114	2.29742e-11	3.74502e-08	chr15_83776001	0.183599	0.00631521	endothelial
MAGI1	-0.366942	1.89453e-08	4.34969e-06	chr3_65535001	0.301094	5.45572e-06	endothelial
MAGI1	-0.366942	1.89453e-08	4.34969e-06	chr3_65534001	0.215712	0.00128511	endothelial
MAGI1	-0.366942	1.89453e-08	4.34969e-06	chr3_65583001	0.174775	0.00938795	endothelial
TPD52L1	-0.256795	0.000113005	0.00262532	chr6_125475001	0.245145	0.000241076	endothelial
KIAA0355	-0.250831	0.000164469	0.00354632	chr19_34744001	0.161947	0.016957	endothelial
RGS3	-0.249581	0.00017772	0.00374995	chr9_116266001	0.309534	4.13446e-06	endothelial
RGS3	-0.249581	0.00017772	0.00374995	chr9_116226001	0.231347	0.000542332	endothelial
RYR3	0.248066	0.000195126	0.00402117	chr15_34103001	0.17071	0.0112046	endothelial
RYR3	0.248066	0.000195126	0.00402117	chr15_34133001	-0.140117	0.0401036	endothelial
PDLIM1	0.226396	0.000697218	0.0102023	chr10_97052001	0.240766	0.000931915	endothelial
PDLIM1	0.226396	0.000697218	0.0102023	chr10_97051001	0.15135	0.0247656	endothelial
TJP1	-0.215892	0.00124037	0.0158529	chr15_30114001	0.258335	0.000106236	endothelial
NEDD4	-0.214117	0.00136362	0.0170202	chr15_56285001	0.134192	0.0468068	endothelial
KIAA1217	-0.194265	0.00374051	0.0353501	chr10_24498001	-0.154769	0.0222665	endothelial
KIAA1217	-0.194265	0.00374051	0.0353501	chr10_24497001	0.138342	0.0403529	endothelial
SH3RF3	0.191801	0.00421277	0.0383644	chr2_109745001	0.197977	0.00318811	endothelial
MEF2C	-0.188934	0.00482938	0.0420308	chr5_88135001	0.172339	0.0104422	endothelial
SNCA	0.414865	1.32485e-10	1.22402e-07	chr4_90758001	0.139273	0.0390122	LEC
MAGI1	-0.366942	1.89453e-08	4.34969e-06	chr3_65535001	0.301094	5.45572e-06	LEC
MAGI1	-0.366942	1.89453e-08	4.34969e-06	chr3_65534001	0.215712	0.00128511	LEC
MAGI1	-0.366942	1.89453e-08	4.34969e-06	chr3_65583001	0.174775	0.00938795	LEC
PTPRE	0.344635	1.47039e-07	1.77547e-05	chr10_129795001	-0.161346	0.0176397	LEC
PTPRE	0.344635	1.47039e-07	1.77547e-05	chr10_129864001	-0.150885	0.0252169	LEC
TSPAN5	0.264615	6.81378e-05	0.00181149	chr4_99580001	0.144958	0.0316194	LEC
KIAA0355	-0.250831	0.000164469	0.00354632	chr19_34744001	0.161947	0.016957	LEC
COLEC12	0.234986	0.000426742	0.00716408	chr18_500001	0.236497	0.000402929	LEC
TJP1	-0.215892	0.00124037	0.0158529	chr15_30114001	0.258335	0.000106236	LEC
CHST15	0.206433	0.00203735	0.0230631	chr10_125854001	0.215462	0.00130236	LEC
CHST15	0.206433	0.00203735	0.0230631	chr10_125852001	0.14197	0.0353407	LEC
ALDH1A2	0.199257	0.00292735	0.0297499	chr15_58357001	0.330505	5.27802e-07	LEC
MEF2C	-0.188934	0.00482938	0.0420308	chr5_88135001	0.172339	0.0104422	LEC
ITGAM	0.417922	9.3902e-11	1.08295e-07	chr16_31341001	0.250852	0.000202104	macrophage
SNCA	0.414865	1.32485e-10	1.22402e-07	chr4_90758001	0.139273	0.0390122	macrophage
IL10RA	0.400681	6.25725e-10	3.8352e-07	chr11_117856001	0.14425	0.0332771	macrophage
ARHGAP24	-0.380609	4.98566e-09	1.6586e-06	chr4_86396001	-0.214166	0.00544972	macrophage
FAM20A	0.358668	4.12665e-08	7.00714e-06	chr17_66596001	0.170126	0.0114891	macrophage
GAS7	0.351172	8.19778e-08	1.16202e-05	chr17_9832001	0.193187	0.00402437	macrophage
PTPRE	0.344635	1.47039e-07	1.77547e-05	chr10_129795001	-0.161346	0.0176397	macrophage
PTPRE	0.344635	1.47039e-07	1.77547e-05	chr10_129864001	-0.150885	0.0252169	macrophage
NCKAP1L	0.32652	6.93232e-07	6.01083e-05	chr12_54912001	0.219771	0.00103301	macrophage
STAB1	0.319311	1.25038e-06	9.15695e-05	chr3_52553001	0.221796	0.00335991	macrophage
PID1	0.311553	2.3194e-06	0.000147786	chr2_230135001	0.231753	0.000529909	macrophage
PID1	0.311553	2.3194e-06	0.000147786	chr2_230136001	-0.137606	0.0414393	macrophage
CSF1R	0.304887	3.89009e-06	0.000214231	chr5_149494001	0.158762	0.0233261	macrophage
DOCK8	0.304576	3.98377e-06	0.000218242	chr9_213001	-0.165527	0.0272368	macrophage
ATP8B4	-0.303388	4.36229e-06	0.000233146	chr15_50411001	0.137275	0.0474734	macrophage
MAMDC2	0.300871	5.27974e-06	0.000268116	chr9_72658001	0.153547	0.0227249	macrophage
GFRA2	0.299771	5.73601e-06	0.000285677	chr8_21647001	0.151153	0.0249556	macrophage
CTSB	0.289006	1.26809e-05	0.000532763	chr8_11725001	0.141922	0.035404	macrophage
MYO1F	0.289093	1.26018e-05	0.000532763	chr19_8619001	0.148969	0.0275074	macrophage
MYO1F	0.289093	1.26018e-05	0.000532763	chr19_8610001	0.160059	0.0295305	macrophage
SRGN	0.28654	1.51407e-05	0.000602907	chr10_70848001	-0.143922	0.0425548	macrophage
TTYH3	0.285532	1.62705e-05	0.000629988	chr7_2669001	0.142159	0.0474283	macrophage
MYO9B	0.283686	1.85491e-05	0.000699928	chr19_17185001	-0.182024	0.0156123	macrophage
MYO9B	0.283686	1.85491e-05	0.000699928	chr19_17309001	0.156015	0.0211987	macrophage
BCAT1	0.282694	1.98958e-05	0.000742155	chr12_25055001	0.163952	0.0174154	macrophage
BCAT1	0.282694	1.98958e-05	0.000742155	chr12_25102001	0.151455	0.0345522	macrophage
CYTH1	0.27358	3.74101e-05	0.00118183	chr17_76713001	0.227922	0.000677607	macrophage
PLTP	0.273002	3.89083e-05	0.0012197	chr20_44541001	0.20009	0.00287205	macrophage
PLTP	0.273002	3.89083e-05	0.0012197	chr20_44540001	0.188678	0.00498714	macrophage
INPP5D	0.259099	9.75181e-05	0.00234115	chr2_234113001	0.178368	0.00829976	macrophage
INPP5D	0.259099	9.75181e-05	0.00234115	chr2_234073001	-0.155969	0.0266529	macrophage
RAB31	0.249079	0.000183319	0.00383113	chr18_9855001	0.140736	0.0369834	macrophage
FCGRT	0.239333	0.000330583	0.00591115	chr19_50015001	0.20094	0.00275314	macrophage
FCGRT	0.239333	0.000330583	0.00591115	chr19_50017001	0.175776	0.00898293	macrophage
COLEC12	0.234986	0.000426742	0.00716408	chr18_500001	0.236497	0.000402929	macrophage
CPVL	0.233018	0.000478302	0.00775801	chr7_29234001	0.181881	0.00683116	macrophage
RBPJ	0.215642	0.00125706	0.0160089	chr4_26323001	0.140214	0.0376969	macrophage
ZFHX3	0.215197	0.00128731	0.016267	chr16_73083001	-0.185746	0.00583175	macrophage
MAFB	0.214886	0.00130892	0.016489	chr20_39319001	0.197865	0.00320582	macrophage
MEF2C	-0.188934	0.00482938	0.0420308	chr5_88135001	0.172339	0.0104422	macrophage
ARHGAP22	0.187707	0.00511701	0.043763	chr10_49674001	0.239202	0.000343814	macrophage
ARHGAP22	0.187707	0.00511701	0.043763	chr10_49813001	0.177815	0.0133615	macrophage
SLC40A1	0.187647	0.00513161	0.0437731	chr2_190446001	0.141842	0.0359343	macrophage
MSR1	0.186387	0.00544391	0.0456488	chr8_16425001	0.188309	0.00507431	macrophage
GAS7	0.351172	8.19778e-08	1.16202e-05	chr17_9832001	0.193187	0.00402437	mast_cell
SRGN	0.28654	1.51407e-05	0.000602907	chr10_70848001	-0.143922	0.0425548	mast_cell
KIT	0.277233	2.91225e-05	0.000999422	chr4_55524001	0.158063	0.0189832	mast_cell
INPP5D	0.259099	9.75181e-05	0.00234115	chr2_234113001	0.178368	0.00829976	mast_cell
INPP5D	0.259099	9.75181e-05	0.00234115	chr2_234073001	-0.155969	0.0266529	mast_cell
ATXN1	-0.258982	9.82525e-05	0.00235531	chr6_16763001	0.156683	0.0200655	mast_cell
RYR3	0.248066	0.000195126	0.00402117	chr15_34103001	0.17071	0.0112046	mast_cell
RYR3	0.248066	0.000195126	0.00402117	chr15_34133001	-0.140117	0.0401036	mast_cell
LITAF	0.23058	0.000550197	0.00859077	chr16_11692001	-0.229185	0.00092096	mast_cell
MEIS2	-0.196877	0.00329258	0.0322938	chr15_37394001	0.15627	0.0203992	mast_cell
MEIS2	-0.196877	0.00329258	0.0322938	chr15_37392001	0.137165	0.0421024	mast_cell
MEIS2	-0.196877	0.00329258	0.0322938	chr15_37390001	0.135366	0.0448986	mast_cell
ITGAM	0.417922	9.3902e-11	1.08295e-07	chr16_31341001	0.250852	0.000202104	monocyte
IL10RA	0.400681	6.25725e-10	3.8352e-07	chr11_117856001	0.14425	0.0332771	monocyte
PLCB2	0.366399	1.99522e-08	4.51723e-06	chr15_40583001	0.213326	0.00145844	monocyte
GAS7	0.351172	8.19778e-08	1.16202e-05	chr17_9832001	0.193187	0.00402437	monocyte
SLA	0.351255	8.13663e-08	1.16202e-05	chr8_134072001	-0.208888	0.0019778	monocyte
PTPRE	0.344635	1.47039e-07	1.77547e-05	chr10_129795001	-0.161346	0.0176397	monocyte
PTPRE	0.344635	1.47039e-07	1.77547e-05	chr10_129864001	-0.150885	0.0252169	monocyte
CD48	0.327711	6.27923e-07	5.56292e-05	chr1_160681001	-0.162704	0.0157064	monocyte
NCKAP1L	0.32652	6.93232e-07	6.01083e-05	chr12_54912001	0.219771	0.00103301	monocyte
ITGB2	0.325166	7.75362e-07	6.28814e-05	chr21_46341001	-0.198634	0.00786111	monocyte
PID1	0.311553	2.3194e-06	0.000147786	chr2_230135001	0.231753	0.000529909	monocyte
PID1	0.311553	2.3194e-06	0.000147786	chr2_230136001	-0.137606	0.0414393	monocyte
CSF1R	0.304887	3.89009e-06	0.000214231	chr5_149494001	0.158762	0.0233261	monocyte
DOCK8	0.304576	3.98377e-06	0.000218242	chr9_213001	-0.165527	0.0272368	monocyte
EHBP1L1	0.303131	4.44846e-06	0.000235436	chr11_65359001	0.184044	0.00618714	monocyte
EHBP1L1	0.303131	4.44846e-06	0.000235436	chr11_65347001	0.183017	0.0175705	monocyte
ARHGAP27	0.296333	7.41565e-06	0.000347363	chr17_43507001	0.163286	0.0153329	monocyte
ARHGAP27	0.296333	7.41565e-06	0.000347363	chr17_43482001	0.137181	0.0492706	monocyte
SEMA4D	0.291805	1.03491e-05	0.000452595	chr9_91994001	-0.199091	0.00308545	monocyte
MYO1F	0.289093	1.26018e-05	0.000532763	chr19_8619001	0.148969	0.0275074	monocyte
MYO1F	0.289093	1.26018e-05	0.000532763	chr19_8610001	0.160059	0.0295305	monocyte
SRGN	0.28654	1.51407e-05	0.000602907	chr10_70848001	-0.143922	0.0425548	monocyte
MYO9B	0.283686	1.85491e-05	0.000699928	chr19_17185001	-0.182024	0.0156123	monocyte
MYO9B	0.283686	1.85491e-05	0.000699928	chr19_17309001	0.156015	0.0211987	monocyte
CYTH1	0.27358	3.74101e-05	0.00118183	chr17_76713001	0.227922	0.000677607	monocyte
COTL1	0.264392	6.91402e-05	0.0018149	chr16_84652001	0.171699	0.0124952	monocyte
COTL1	0.264392	6.91402e-05	0.0018149	chr16_84623001	0.13369	0.0486751	monocyte
INPP5D	0.259099	9.75181e-05	0.00234115	chr2_234113001	0.178368	0.00829976	monocyte
INPP5D	0.259099	9.75181e-05	0.00234115	chr2_234073001	-0.155969	0.0266529	monocyte
SORL1	0.257577	0.000107505	0.00253243	chr11_121485001	0.168107	0.0125242	monocyte
PIK3CD	0.256934	0.000112005	0.002612	chr1_9747001	-0.151054	0.0290206	monocyte
ARAP1	0.255019	0.000126483	0.0028636	chr11_72409001	0.166671	0.013523	monocyte
RAB31	0.249079	0.000183319	0.00383113	chr18_9855001	0.140736	0.0369834	monocyte
ARPC2	0.248932	0.000184993	0.00384783	chr2_219082001	0.15812	0.0189397	monocyte
NBEAL2	0.241965	0.000282571	0.0052884	chr3_47021001	0.181981	0.00680003	monocyte
NBEAL2	0.241965	0.000282571	0.0052884	chr3_47047001	0.185216	0.0162351	monocyte
CPVL	0.233018	0.000478302	0.00775801	chr7_29234001	0.181881	0.00683116	monocyte
PTK2B	0.231332	0.000527023	0.00833667	chr8_27168001	-0.138409	0.0402551	monocyte
STX11	0.220125	0.000986519	0.013203	chr6_144471001	0.138054	0.0407751	monocyte
CHST15	0.206433	0.00203735	0.0230631	chr10_125854001	0.215462	0.00130236	monocyte
CHST15	0.206433	0.00203735	0.0230631	chr10_125852001	0.14197	0.0353407	monocyte
MBP	0.203822	0.0023278	0.025213	chr18_74818001	-0.265284	7.6077e-05	monocyte
MAP3K5	-0.20223	0.00252283	0.0267111	chr6_137113001	-0.13547	0.0447333	monocyte
FBXL5	-0.198542	0.00303301	0.0304252	chr4_15657001	0.150352	0.0275045	monocyte
MEF2C	-0.188934	0.00482938	0.0420308	chr5_88135001	0.172339	0.0104422	monocyte
BASP1	0.440037	7.00283e-12	1.90255e-08	chr5_17217001	0.158554	0.0186107	neutrophil
SLA	0.351255	8.13663e-08	1.16202e-05	chr8_134072001	-0.208888	0.0019778	neutrophil
DOCK8	0.304576	3.98377e-06	0.000218242	chr9_213001	-0.165527	0.0272368	neutrophil
SEMA4D	0.291805	1.03491e-05	0.000452595	chr9_91994001	-0.199091	0.00308545	neutrophil
MYO1F	0.289093	1.26018e-05	0.000532763	chr19_8619001	0.148969	0.0275074	neutrophil
MYO1F	0.289093	1.26018e-05	0.000532763	chr19_8610001	0.160059	0.0295305	neutrophil
SRGN	0.28654	1.51407e-05	0.000602907	chr10_70848001	-0.143922	0.0425548	neutrophil
SORL1	0.257577	0.000107505	0.00253243	chr11_121485001	0.168107	0.0125242	neutrophil
PIK3CD	0.256934	0.000112005	0.002612	chr1_9747001	-0.151054	0.0290206	neutrophil
MXD1	0.233982	0.000452365	0.00747185	chr2_70122001	0.208644	0.00186219	neutrophil
LITAF	0.23058	0.000550197	0.00859077	chr16_11692001	-0.229185	0.00092096	neutrophil
CHST15	0.206433	0.00203735	0.0230631	chr10_125854001	0.215462	0.00130236	neutrophil
CHST15	0.206433	0.00203735	0.0230631	chr10_125852001	0.14197	0.0353407	neutrophil
MBP	0.203822	0.0023278	0.025213	chr18_74818001	-0.265284	7.6077e-05	neutrophil
ITGAM	0.417922	9.3902e-11	1.08295e-07	chr16_31341001	0.250852	0.000202104	nk_cell
SLA	0.351255	8.13663e-08	1.16202e-05	chr8_134072001	-0.208888	0.0019778	nk_cell
CD48	0.327711	6.27923e-07	5.56292e-05	chr1_160681001	-0.162704	0.0157064	nk_cell
ITGB2	0.325166	7.75362e-07	6.28814e-05	chr21_46341001	-0.198634	0.00786111	nk_cell
DOCK8	0.304576	3.98377e-06	0.000218242	chr9_213001	-0.165527	0.0272368	nk_cell
ATP8B4	-0.303388	4.36229e-06	0.000233146	chr15_50411001	0.137275	0.0474734	nk_cell
SEMA4D	0.291805	1.03491e-05	0.000452595	chr9_91994001	-0.199091	0.00308545	nk_cell
MYO1F	0.289093	1.26018e-05	0.000532763	chr19_8619001	0.148969	0.0275074	nk_cell
MYO1F	0.289093	1.26018e-05	0.000532763	chr19_8610001	0.160059	0.0295305	nk_cell
ITK	0.286639	1.50339e-05	0.000600656	chr5_156672001	0.153959	0.0223595	nk_cell
SRGN	0.28654	1.51407e-05	0.000602907	chr10_70848001	-0.143922	0.0425548	nk_cell
CYTH1	0.27358	3.74101e-05	0.00118183	chr17_76713001	0.227922	0.000677607	nk_cell
BCL11B	0.271248	4.38119e-05	0.00131042	chr14_99738001	0.166014	0.0136826	nk_cell
BCL11B	0.271248	4.38119e-05	0.00131042	chr14_99737001	0.144852	0.0317454	nk_cell
RUNX3	0.26091	8.67646e-05	0.00213971	chr1_25258001	0.216257	0.00394257	nk_cell
RUNX3	0.26091	8.67646e-05	0.00213971	chr1_25256001	0.181483	0.00695591	nk_cell
INPP5D	0.259099	9.75181e-05	0.00234115	chr2_234113001	0.178368	0.00829976	nk_cell
INPP5D	0.259099	9.75181e-05	0.00234115	chr2_234073001	-0.155969	0.0266529	nk_cell
SORL1	0.257577	0.000107505	0.00253243	chr11_121485001	0.168107	0.0125242	nk_cell
PIK3CD	0.256934	0.000112005	0.002612	chr1_9747001	-0.151054	0.0290206	nk_cell
ARPC2	0.248932	0.000184993	0.00384783	chr2_219082001	0.15812	0.0189397	nk_cell
PTK2B	0.231332	0.000527023	0.00833667	chr8_27168001	-0.138409	0.0402551	nk_cell
LITAF	0.23058	0.000550197	0.00859077	chr16_11692001	-0.229185	0.00092096	nk_cell
IL2RB	0.22563	0.000727784	0.0105548	chr22_37571001	0.170381	0.0113641	nk_cell
TSPAN32	0.223181	0.000834005	0.0116198	chr11_2323001	-0.175103	0.0177468	nk_cell
TSPAN32	0.223181	0.000834005	0.0116198	chr11_2321001	-0.133944	0.0498315	nk_cell
EVL	-0.206225	0.00205921	0.0232552	chr14_100551001	-0.245119	0.000241463	nk_cell
EVL	-0.206225	0.00205921	0.0232552	chr14_100437001	0.220406	0.00117294	nk_cell
EVL	-0.206225	0.00205921	0.0232552	chr14_100578001	0.153546	0.0227264	nk_cell
SPON2	0.204018	0.00230467	0.0250353	chr4_1166001	0.244335	0.000279364	nk_cell
SPON2	0.204018	0.00230467	0.0250353	chr4_1196001	-0.16792	0.0281389	nk_cell
MBP	0.203822	0.0023278	0.025213	chr18_74818001	-0.265284	7.6077e-05	nk_cell
SLC20A1	0.202318	0.00251169	0.0266557	chr2_113416001	0.159773	0.0224493	nk_cell
PPP3CC	-0.200022	0.00281801	0.0290369	chr8_22299001	-0.153192	0.023362	nk_cell
CCL5	0.199358	0.00291275	0.0297185	chr17_34208001	0.221184	0.00396119	nk_cell
RASAL3	0.190016	0.00458769	0.0405993	chr19_15568001	0.254975	0.000131439	nk_cell
RASAL3	0.190016	0.00458769	0.0405993	chr19_15564001	0.201268	0.00416939	nk_cell
BASP1	0.440037	7.00283e-12	1.90255e-08	chr5_17217001	0.158554	0.0186107	pericyte
PPARG	-0.264546	6.84471e-05	0.00181149	chr3_12328001	0.242796	0.000277683	pericyte
NOTCH3	0.253774	0.000136817	0.00305933	chr19_15311001	0.171148	0.0109948	pericyte
EDNRA	-0.232942	0.000480424	0.00777696	chr4_148402001	0.145782	0.030654	pericyte
DLC1	-0.226637	0.00068786	0.0101382	chr8_13134001	0.154711	0.0223177	pericyte
AGTR1	-0.216165	0.00122235	0.0156836	chr3_148415001	0.203164	0.00246269	pericyte
RBPMS	-0.203899	0.00231869	0.0251477	chr8_30300001	0.152203	0.0263364	pericyte
CPE	0.203059	0.00241942	0.0259126	chr4_166300001	0.153746	0.0225476	pericyte
IGFBP5	-0.192875	0.00400071	0.0370826	chr2_217560001	0.196281	0.00346428	pericyte
MEF2C	-0.188934	0.00482938	0.0420308	chr5_88135001	0.172339	0.0104422	pericyte
NOTCH3	0.253774	0.000136817	0.00305933	chr19_15311001	0.171148	0.0109948	SMC
EDNRA	-0.232942	0.000480424	0.00777696	chr4_148402001	0.145782	0.030654	SMC
NMNAT2	-0.230667	0.000547443	0.00855597	chr1_183387001	0.143328	0.0336062	SMC
SORBS3	0.226829	0.000680467	0.0100839	chr8_22409001	-0.210439	0.0016967	SMC
SORBS3	0.226829	0.000680467	0.0100839	chr8_22426001	0.146965	0.0300648	SMC
DLC1	-0.226637	0.00068786	0.0101382	chr8_13134001	0.154711	0.0223177	SMC
ZFHX3	0.215197	0.00128731	0.016267	chr16_73083001	-0.185746	0.00583175	SMC
COL27A1	-0.210732	0.00163023	0.0194872	chr9_116930001	0.26591	6.5034e-05	SMC
COL27A1	-0.210732	0.00163023	0.0194872	chr9_117002001	0.149212	0.0268995	SMC
RBPMS	-0.203899	0.00231869	0.0251477	chr8_30300001	0.152203	0.0263364	SMC
CPE	0.203059	0.00241942	0.0259126	chr4_166300001	0.153746	0.0225476	SMC
ARHGEF7	-0.193385	0.00390336	0.0365263	chr13_111927001	0.219937	0.00102379	SMC
ARHGEF7	-0.193385	0.00390336	0.0365263	chr13_111837001	0.149297	0.0268117	SMC
ARHGEF7	-0.193385	0.00390336	0.0365263	chr13_111856001	0.149719	0.0448538	SMC
IGFBP5	-0.192875	0.00400071	0.0370826	chr2_217560001	0.196281	0.00346428	SMC
SH3RF3	0.191801	0.00421277	0.0383644	chr2_109745001	0.197977	0.00318811	SMC
MEF2C	-0.188934	0.00482938	0.0420308	chr5_88135001	0.172339	0.0104422	SMC
IL10RA	0.400681	6.25725e-10	3.8352e-07	chr11_117856001	0.14425	0.0332771	t_cell
SLA	0.351255	8.13663e-08	1.16202e-05	chr8_134072001	-0.208888	0.0019778	t_cell
DOCK8	0.304576	3.98377e-06	0.000218242	chr9_213001	-0.165527	0.0272368	t_cell
SEMA4D	0.291805	1.03491e-05	0.000452595	chr9_91994001	-0.199091	0.00308545	t_cell
MYO1F	0.289093	1.26018e-05	0.000532763	chr19_8619001	0.148969	0.0275074	t_cell
MYO1F	0.289093	1.26018e-05	0.000532763	chr19_8610001	0.160059	0.0295305	t_cell
ITK	0.286639	1.50339e-05	0.000600656	chr5_156672001	0.153959	0.0223595	t_cell
CYTH1	0.27358	3.74101e-05	0.00118183	chr17_76713001	0.227922	0.000677607	t_cell
BCL11B	0.271248	4.38119e-05	0.00131042	chr14_99738001	0.166014	0.0136826	t_cell
BCL11B	0.271248	4.38119e-05	0.00131042	chr14_99737001	0.144852	0.0317454	t_cell
CD6	0.262583	7.78251e-05	0.00198844	chr11_60775001	0.22689	0.000697724	t_cell
INPP5D	0.259099	9.75181e-05	0.00234115	chr2_234113001	0.178368	0.00829976	t_cell
INPP5D	0.259099	9.75181e-05	0.00234115	chr2_234073001	-0.155969	0.0266529	t_cell
SORL1	0.257577	0.000107505	0.00253243	chr11_121485001	0.168107	0.0125242	t_cell
PIK3CD	0.256934	0.000112005	0.002612	chr1_9747001	-0.151054	0.0290206	t_cell
PTK2B	0.231332	0.000527023	0.00833667	chr8_27168001	-0.138409	0.0402551	t_cell
DGKA	0.226913	0.000677284	0.0100642	chr12_56329001	0.171682	0.0107439	t_cell
EVL	-0.206225	0.00205921	0.0232552	chr14_100551001	-0.245119	0.000241463	t_cell
EVL	-0.206225	0.00205921	0.0232552	chr14_100437001	0.220406	0.00117294	t_cell
EVL	-0.206225	0.00205921	0.0232552	chr14_100578001	0.153546	0.0227264	t_cell
MBP	0.203822	0.0023278	0.025213	chr18_74818001	-0.265284	7.6077e-05	t_cell
MAP3K5	-0.20223	0.00252283	0.0267111	chr6_137113001	-0.13547	0.0447333	t_cell

## Sheet: Table S8
Table S8. Pseudobulk analysis of snRNA-seq dataset revealing aging-associated genes in adipose tissue
Symbol	Rho.pseudobulk	p.pseudobulk	Celltype.pseudobulk	Rho.AAGMEx	p.AAGMEx	p.adj.AAGMEx
ANXA1	0.591169	0.0333528	adipocyte	0.274174	3.59255e-05	0.0011528
C12orf45	-0.707193	0.00686244	adipocyte	-0.27297	3.89921e-05	0.00121998
ZNF415	-0.55802	0.0475037	adipocyte	-0.272565	4.00791e-05	0.00123684
ZNF697	-0.574594	0.0399763	adipocyte	-0.249904	0.000174203	0.00370233
PSTPIP2	0.580119	0.0376712	adipocyte	0.241842	0.000284668	0.00530936
LPIN2	0.602219	0.0294075	adipocyte	0.200906	0.00269628	0.0280486
TSGA10	-0.580119	0.0376712	adipocyte	-0.187387	0.00519473	0.0441498
GNAI1	-0.574594	0.0399763	ASPC	-0.325808	7.35289e-07	6.16106e-05
PTGER4	0.574594	0.0399763	ASPC	0.311971	2.24444e-06	0.000144042
SLC25A39	0.607744	0.0275687	ASPC	0.287816	1.38164e-05	0.000565881
KATNAL1	-0.563545	0.0448902	endothelial	-0.309146	2.79963e-06	0.000168401
STBD1	-0.624319	0.0225589	endothelial	-0.265979	6.22808e-05	0.00169772
LRRN2	-0.591169	0.0333528	endothelial	-0.247178	0.000206042	0.00420361
POMC	-0.602219	0.0294075	endothelial	-0.234143	0.000448157	0.00744169
TBXAS1	0.569069	0.0423819	macrophage	0.410386	2.1802e-10	1.87049e-07
GAS7	0.563545	0.0448902	macrophage	0.351172	8.19778e-08	1.16202e-05
ANXA1	0.596694	0.0313347	macrophage	0.274174	3.59255e-05	0.0011528
MAP3K8	0.563545	0.0448902	macrophage	0.260984	8.63502e-05	0.00213596
CA5B	0.55802	0.0475037	macrophage	0.237011	0.000379101	0.00659523
RPL27	-0.618794	0.0241469	macrophage	-0.210849	0.00162025	0.0194203
RGS2	0.574594	0.0399763	macrophage	0.201651	0.00259735	0.027263
CCL18	0.596694	0.0313347	nk_cell	0.272642	3.98712e-05	0.00123563
OR51E1	-0.624319	0.0225589	nk_cell	-0.231898	0.000510169	0.00815589
ELF4	0.585644	0.0354641	nk_cell	0.228102	0.000633352	0.00962188
RNF149	0.574594	0.0399763	nk_cell	0.225809	0.000720555	0.0104873
STK17B	0.569069	0.0423819	nk_cell	0.211759	0.00154471	0.0187633
HLF	-0.580119	0.0376712	nk_cell	-0.205409	0.00214701	0.0239388
BCL6B	-0.596694	0.0313347	nk_cell	-0.186877	0.0053203	0.0448893
AVP	-0.624319	0.0225589	SMC	-0.300524	5.41997e-06	0.000273532
TSPAN3	-0.591169	0.0333528	SMC	-0.297716	6.6903e-06	0.000322658
ZMYM2	-0.662994	0.013514	SMC	-0.248926	0.000185062	0.00384783
P2RY13	0.607744	0.0275687	SMC	0.240886	0.000301405	0.00556641
SIX4	-0.646419	0.0169706	SMC	-0.240862	0.000301845	0.00556641
TIGD6	-0.585644	0.0354641	SMC	-0.239477	0.000327773	0.00587146
POMC	-0.729293	0.00467193	SMC	-0.234143	0.000448157	0.00744169
BCKDHA	-0.624319	0.0225589	SMC	-0.231258	0.000529244	0.00835087
ADORA1	-0.685093	0.00976392	SMC	-0.224651	0.000768645	0.0109717
CPA2	-0.624319	0.0225589	SMC	-0.224563	0.000772436	0.0110065
ZBTB42	-0.624319	0.0225589	SMC	-0.206956	0.00198324	0.022655
ACADM	-0.563545	0.0448902	SMC	-0.199563	0.00288319	0.0294857
PTGER4	0.585644	0.0354641	t_cell	0.311971	2.24444e-06	0.000144042
ITK	0.651944	0.0157524	t_cell	0.286639	1.50339e-05	0.000600656
CHCHD4	-0.773492	0.00192344	t_cell	-0.275642	3.24924e-05	0.0010719
PKD2	0.618794	0.0241469	t_cell	0.247483	0.000202238	0.00414677
RNF149	0.563545	0.0448902	t_cell	0.225809	0.000720555	0.0104873
ZNF431	0.690618	0.00896452	t_cell	0.221802	0.00089993	0.0122965
SLC2A3	0.55802	0.0475037	t_cell	0.206466	0.00203386	0.0230556
CD44	0.574594	0.0399763	t_cell	0.200387	0.00276712	0.0286392
C14orf93	-0.55802	0.0475037	t_cell	-0.187174	0.00524677	0.044453

## Sheet: Table S9
Table S9. Spearman correlation analysis of aging-associated genes in AAGMEx muscle tissue
Tissue	Symbol	Trait	Rho	p	p.adj
Muscle	NT5C2	age	0.563953	1.28417e-19	1.7106e-15
Muscle	SKAP2	age	0.560482	2.38594e-19	1.7106e-15
Muscle	ATP1B4	age	0.525871	7.8751e-17	3.76404e-13
Muscle	DCUN1D5	age	-0.521869	1.47673e-16	5.29372e-13
Muscle	CXorf57	age	0.513141	5.65452e-16	1.35134e-12
Muscle	FAM171A1	age	-0.514156	4.84728e-16	1.35134e-12
Muscle	CADM2	age	-0.50913	1.03475e-15	1.85467e-12
Muscle	ODZ3	age	0.509931	9.17716e-16	1.85467e-12
Muscle	HOXB2	age	-0.499616	4.20477e-15	6.69913e-12
Muscle	ASB12	age	-0.490488	1.55015e-14	2.22277e-11
Muscle	AIMP2	age	-0.487301	2.42274e-14	3.15816e-11
Muscle	CTNNBIP1	age	-0.484925	3.36973e-14	3.63563e-11
Muscle	LGI1	age	0.484548	3.54968e-14	3.63563e-11
Muscle	STRADB	age	-0.484725	3.46404e-14	3.63563e-11
Muscle	PHKA1	age	-0.476382	1.0805e-13	1.03289e-10
Muscle	MGC26356	age	0.46784	3.35523e-13	3.00692e-10
Muscle	LOC729082	age	-0.466567	3.96221e-13	3.342e-10
Muscle	MUM1L1	age	0.465112	4.78675e-13	3.81318e-10
Muscle	C19orf70	age	-0.458573	1.10772e-12	8.3598e-10
Muscle	LOC644237	age	-0.457024	1.34766e-12	9.66206e-10
Muscle	GOT2	age	-0.449076	3.63057e-12	2.47899e-09
Muscle	PGK1	age	-0.446283	5.11177e-12	3.33171e-09
Muscle	C10orf59	age	-0.444229	6.56149e-12	4.09066e-09
Muscle	LOC399900	age	0.44347	7.19283e-12	4.29741e-09
Muscle	PTGES2	age	-0.441412	9.21562e-12	5.28571e-09
Muscle	SLC25A12	age	-0.441018	9.66234e-12	5.32878e-09
Muscle	UBL4A	age	-0.440137	1.07368e-11	5.70204e-09
Muscle	LOC728620	age	0.439326	1.18274e-11	6.05688e-09
Muscle	ATP5E	age	-0.435886	1.7784e-11	8.79325e-09
Muscle	LOC731542	age	0.433145	2.45325e-11	1.17257e-08
Muscle	SLC25A46	age	-0.430774	3.2329e-11	1.49537e-08
Muscle	NMNAT1	age	-0.429819	3.6107e-11	1.61793e-08
Muscle	RP5.1022P6.2	age	-0.429477	3.75634e-11	1.63218e-08
Muscle	APOO	age	-0.42858	4.16537e-11	1.67565e-08
Muscle	CHCHD4	age	-0.428636	4.13843e-11	1.67565e-08
Muscle	RPS6KA5	age	0.428494	4.20696e-11	1.67565e-08
Muscle	LOC346085	age	-0.42554	5.90017e-11	2.28656e-08
Muscle	LOC644774	age	-0.424994	6.27869e-11	2.36921e-08
Muscle	FEZ2	age	0.423841	7.15665e-11	2.50291e-08
Muscle	MLEC	age	-0.423962	7.05966e-11	2.50291e-08
Muscle	UCHL5	age	-0.424074	6.97045e-11	2.50291e-08
Muscle	PDE4C	age	0.421253	9.58381e-11	3.27196e-08
Muscle	EBF3	age	-0.42034	1.06185e-10	3.54088e-08
Muscle	LOC100128505	age	0.418539	1.29838e-10	4.23123e-08
Muscle	XPO4	age	0.418073	1.36752e-10	4.35754e-08
Muscle	UNC13C	age	0.416472	1.6333e-10	5.09127e-08
Muscle	BEX2	age	0.415605	1.79739e-10	5.48358e-08
Muscle	ZMAT3	age	0.415226	1.87414e-10	5.59861e-08
Muscle	SELM	age	0.414979	1.92574e-10	5.63534e-08
Muscle	RNF144	age	-0.413759	2.20183e-10	6.31441e-08
Muscle	SYNGR1	age	-0.412306	2.58117e-10	7.25712e-08
Muscle	LACTB	age	-0.411843	2.71472e-10	7.48584e-08
Muscle	HEXIM2	age	-0.411372	2.8577e-10	7.58825e-08
Muscle	LOC387882	age	0.411534	2.80775e-10	7.58825e-08
Muscle	HMGN2	age	0.411044	2.96152e-10	7.72095e-08
Muscle	C3orf34	age	0.409271	3.58859e-10	9.18282e-08
Muscle	LOC100133233	age	0.409113	3.65033e-10	9.18282e-08
Muscle	UQCRFS1	age	-0.408429	3.92956e-10	9.71482e-08
Muscle	PGM1	age	-0.408113	4.06577e-10	9.8812e-08
Muscle	AK2	age	-0.407517	4.3348e-10	1.02496e-07
Muscle	PRNP	age	0.407462	4.3603e-10	1.02496e-07
Muscle	NDUFS3	age	-0.406726	4.71859e-10	1.09129e-07
Muscle	MGC13057	age	-0.405426	5.42201e-10	1.23407e-07
Muscle	LOC100128288	age	0.402696	7.245e-10	1.59825e-07
Muscle	LOC729680	age	0.402721	7.22614e-10	1.59825e-07
Muscle	MYLK4	age	-0.401916	7.86708e-10	1.70918e-07
Muscle	CRADD	age	-0.401752	8.0041e-10	1.713e-07
Muscle	LOC286016	age	-0.401212	8.47248e-10	1.78657e-07
Muscle	CA4	age	-0.400879	8.77424e-10	1.82339e-07
Muscle	TPI1	age	-0.400155	9.46624e-10	1.93909e-07
Muscle	KBTBD11	age	-0.398337	1.14473e-09	2.31187e-07
Muscle	C9orf80	age	0.398059	1.17825e-09	2.34651e-07
Muscle	PGAM2	age	-0.397237	1.28343e-09	2.52097e-07
Muscle	LOC100129211	age	0.396783	1.34529e-09	2.57202e-07
Muscle	PHKB	age	-0.396818	1.34039e-09	2.57202e-07
Muscle	MYOZ2	age	0.396384	1.40209e-09	2.64534e-07
Muscle	DLEU1	age	-0.396059	1.44999e-09	2.70018e-07
Muscle	UCHL3	age	-0.395406	1.55105e-09	2.85134e-07
Muscle	FBP2	age	-0.394988	1.61936e-09	2.93924e-07
Muscle	C14orf112	age	-0.393632	1.86163e-09	3.33675e-07
Muscle	C15orf27	age	-0.393335	1.91909e-09	3.39726e-07
Muscle	GRSF1	age	-0.391345	2.35165e-09	4.01433e-07
Muscle	QARS	age	-0.391429	2.3315e-09	4.01433e-07
Muscle	SLC44A4	age	0.391568	2.29883e-09	4.01433e-07
Muscle	LOC653381	age	-0.390682	2.51561e-09	4.24368e-07
Muscle	LOC389517	age	0.38955	2.82149e-09	4.69271e-07
Muscle	RNF5P1	age	-0.38946	2.84724e-09	4.69271e-07
Muscle	AQP1	age	-0.388636	3.09428e-09	5.04192e-07
Muscle	SAMM50	age	-0.388173	3.24218e-09	5.22355e-07
Muscle	LOC729603	age	0.387912	3.32839e-09	5.30286e-07
Muscle	CCDC28B	age	-0.386709	3.75579e-09	5.91805e-07
Muscle	LOC100133177	age	0.386466	3.84814e-09	5.99766e-07
Muscle	LOC400721	age	0.385608	4.19302e-09	6.46492e-07
Muscle	LOC730313	age	0.384226	4.81168e-09	7.33986e-07
Muscle	KIAA1772	age	0.383969	4.9359e-09	7.45009e-07
Muscle	EID2B	age	0.383532	5.15486e-09	7.62015e-07
Muscle	LOC650152	age	0.38354	5.15096e-09	7.62015e-07
Muscle	ARL16	age	0.383084	5.38881e-09	7.65052e-07
Muscle	PFKFB2	age	0.383139	5.35976e-09	7.65052e-07
Muscle	RWDD1	age	-0.383218	5.31754e-09	7.65052e-07
Muscle	YTHDC1	age	0.383202	5.32621e-09	7.65052e-07
Muscle	NUDT7	age	-0.382898	5.489e-09	7.71635e-07
Muscle	MTIF2	age	-0.382565	5.67271e-09	7.89718e-07
Muscle	LOC121952	age	-0.382134	5.91902e-09	8.16085e-07
Muscle	CYP27A1	age	-0.381652	6.20753e-09	8.41502e-07
Muscle	LOC552889	age	-0.381582	6.2504e-09	8.41502e-07
Muscle	SLC16A12	age	0.38144	6.33811e-09	8.41502e-07
Muscle	TIMM23	age	-0.381493	6.30522e-09	8.41502e-07
Muscle	LRAP	age	0.380724	6.80068e-09	8.94633e-07
Muscle	CDKN2B	age	0.380041	7.27189e-09	9.31659e-07
Muscle	LILRB3	age	0.380133	7.20648e-09	9.31659e-07
Muscle	LOC340156	age	-0.379996	7.30375e-09	9.31659e-07
Muscle	TCEAL3	age	0.379783	7.45782e-09	9.31659e-07
Muscle	TRMT5	age	0.379895	7.37637e-09	9.31659e-07
Muscle	ZNF786	age	0.379764	7.47198e-09	9.31659e-07
Muscle	ENDOG	age	-0.37956	7.62247e-09	9.42229e-07
Muscle	EFNA1	age	-0.378928	8.10794e-09	9.78094e-07
Muscle	ENO3	age	-0.378956	8.08566e-09	9.78094e-07
Muscle	LOC652481	age	-0.378917	8.11724e-09	9.78094e-07
Muscle	DERL1	age	0.378613	8.36126e-09	9.99101e-07
Muscle	MYH8	age	0.377435	9.37687e-09	1.1089e-06
Muscle	POFUT1	age	0.377372	9.4348e-09	1.1089e-06
Muscle	RAB23	age	0.377238	9.55769e-09	1.11421e-06
Muscle	GTDC1	age	-0.376794	9.9782e-09	1.15385e-06
Muscle	CDAN1	age	0.376604	1.01644e-08	1.15673e-06
Muscle	GPD1	age	-0.376648	1.01211e-08	1.15673e-06
Muscle	FAM73A	age	0.376378	1.03887e-08	1.17295e-06
Muscle	COQ9	age	-0.375899	1.08808e-08	1.21891e-06
Muscle	WDR12	age	-0.375172	1.16723e-08	1.29743e-06
Muscle	AHCYL1	age	-0.374702	1.22132e-08	1.34167e-06
Muscle	MRPS30	age	-0.374664	1.22574e-08	1.34167e-06
Muscle	DMRT2	age	-0.374234	1.27746e-08	1.38769e-06
Muscle	C3orf18	age	-0.373998	1.30675e-08	1.40884e-06
Muscle	C20orf26	age	0.373737	1.33986e-08	1.43375e-06
Muscle	CDKN2AIPNL	age	0.373439	1.37873e-08	1.45365e-06
Muscle	MTP18	age	-0.373467	1.37509e-08	1.45365e-06
Muscle	NAMPT	age	-0.37336	1.38924e-08	1.45404e-06
Muscle	ANKRD30B	age	0.373101	1.42404e-08	1.47966e-06
Muscle	LOC652864	age	-0.372825	1.46214e-08	1.50832e-06
Muscle	GJC1	age	0.371524	1.65542e-08	1.69551e-06
Muscle	GRIPAP1	age	0.371246	1.69976e-08	1.7164e-06
Muscle	LOC649864	age	-0.371302	1.69076e-08	1.7164e-06
Muscle	LOC728903	age	0.37058	1.81086e-08	1.8158e-06
Muscle	OPN3	age	-0.368951	2.11279e-08	2.10384e-06
Muscle	PNPT1	age	0.368178	2.27241e-08	2.23364e-06
Muscle	ZDHHC7	age	-0.368169	2.2743e-08	2.23364e-06
Muscle	EFCAB7	age	0.36802	2.30632e-08	2.24412e-06
Muscle	LOC731096	age	-0.367975	2.31627e-08	2.24412e-06
Muscle	ZNF518B	age	-0.367775	2.36017e-08	2.2713e-06
Muscle	FAM175A	age	0.367676	2.38228e-08	2.2773e-06
Muscle	MRPS24	age	-0.367431	2.43757e-08	2.31472e-06
Muscle	LOC100190938	age	0.367345	2.4574e-08	2.3182e-06
Muscle	DDX51	age	0.366534	2.65146e-08	2.48493e-06
Muscle	CSF2RA	age	0.366406	2.68342e-08	2.49854e-06
Muscle	DECR1	age	-0.366304	2.70919e-08	2.50626e-06
Muscle	CISD1	age	-0.366187	2.73895e-08	2.51755e-06
Muscle	ZNF32	age	-0.365929	2.80573e-08	2.56251e-06
Muscle	FKBP14	age	0.365632	2.88465e-08	2.61791e-06
Muscle	DUXAP3	age	0.365165	3.01298e-08	2.71718e-06
Muscle	LRP1B	age	0.365063	3.04179e-08	2.72602e-06
Muscle	MAFF	age	0.364804	3.11601e-08	2.77518e-06
Muscle	COMMD7	age	-0.364142	3.31368e-08	2.93302e-06
Muscle	C10orf104	age	0.363653	3.4675e-08	3.03173e-06
Muscle	OCIAD1	age	0.363717	3.44699e-08	3.03173e-06
Muscle	ZNF549	age	0.363277	3.59052e-08	3.12027e-06
Muscle	SH3PXD2A	age	0.363135	3.63805e-08	3.14253e-06
Muscle	GXYLT2	age	-0.362952	3.70022e-08	3.17709e-06
Muscle	LOC148915	age	0.362294	3.93193e-08	3.2868e-06
Muscle	LOC643509	age	0.362417	3.88745e-08	3.2868e-06
Muscle	PGAM4	age	-0.362305	3.9281e-08	3.2868e-06
Muscle	PPARGC1A	age	-0.362265	3.9426e-08	3.2868e-06
Muscle	TNNT1	age	0.362298	3.93044e-08	3.2868e-06
Muscle	SLC25A4	age	-0.361722	4.14475e-08	3.43535e-06
Muscle	C14orf153	age	0.361575	4.20114e-08	3.44955e-06
Muscle	LOC90586	age	0.361552	4.21e-08	3.44955e-06
Muscle	FAM96A	age	-0.361414	4.26379e-08	3.4605e-06
Muscle	RTTN	age	0.361394	4.27162e-08	3.4605e-06
Muscle	DEM1	age	0.360204	4.76497e-08	3.83848e-06
Muscle	LOC646296	age	0.360125	4.79917e-08	3.84443e-06
Muscle	FLJ44124	age	0.359813	4.93836e-08	3.93395e-06
Muscle	MRPS12	age	-0.359442	5.10849e-08	4.047e-06
Muscle	HIATL2	age	0.359354	5.14976e-08	4.05728e-06
Muscle	AIFM1	age	-0.359105	5.26843e-08	4.1043e-06
Muscle	KCNMA1	age	0.359054	5.29276e-08	4.1043e-06
Muscle	ZNF274	age	0.359049	5.29531e-08	4.1043e-06
Muscle	KCNH6	age	0.358768	5.43259e-08	4.18806e-06
Muscle	ATP5B	age	-0.358368	5.63441e-08	4.29744e-06
Muscle	COL4A5	age	0.358368	5.63441e-08	4.29744e-06
Muscle	DAAM2	age	-0.357832	5.91558e-08	4.48802e-06
Muscle	KRT10	age	-0.35766	6.00875e-08	4.50305e-06
Muscle	MAPRE2	age	-0.357659	6.00939e-08	4.50305e-06
Muscle	PLAG1	age	0.357622	6.02961e-08	4.50305e-06
Muscle	DYNC1H1	age	0.3575	6.09682e-08	4.52966e-06
Muscle	SC5DL	age	-0.357392	6.15688e-08	4.5507e-06
Muscle	RAD51	age	0.357331	6.19075e-08	4.55227e-06
Muscle	GABPB2	age	0.35675	6.52556e-08	4.77354e-06
Muscle	LPIN1	age	-0.356695	6.55824e-08	4.77354e-06
Muscle	EIF4E2	age	-0.356449	6.70584e-08	4.85632e-06
Muscle	PPP1R3A	age	-0.356193	6.86282e-08	4.94502e-06
Muscle	HNRNPR	age	0.355469	7.32572e-08	5.25217e-06
Muscle	C2orf69	age	0.354941	7.68271e-08	5.45358e-06
Muscle	DUSP13	age	-0.354995	7.64546e-08	5.45358e-06
Muscle	BMS1P5	age	0.354745	7.8194e-08	5.49619e-06
Muscle	TXNL2	age	-0.354762	7.80744e-08	5.49619e-06
Muscle	EBAG9	age	-0.353914	8.42488e-08	5.87046e-06
Muscle	FAM119A	age	0.353902	8.43375e-08	5.87046e-06
Muscle	CA3	age	0.353782	8.52477e-08	5.90515e-06
Muscle	YWHAZ	age	0.353619	8.65032e-08	5.96332e-06
Muscle	PLDN	age	0.353236	8.95228e-08	6.14195e-06
Muscle	KIAA0913	age	0.352626	9.45371e-08	6.45508e-06
Muscle	SMTNL2	age	-0.352479	9.57833e-08	6.50806e-06
Muscle	TM2D3	age	0.352428	9.62207e-08	6.50806e-06
Muscle	DTWD2	age	0.351943	1.0047e-07	6.76357e-06
Muscle	LRRC37B2	age	0.351842	1.01377e-07	6.79275e-06
Muscle	GSTK1	age	-0.351548	1.0406e-07	6.94005e-06
Muscle	DAPP1	age	0.351415	1.053e-07	6.99025e-06
Muscle	C7orf25	age	-0.351331	1.06083e-07	7.00529e-06
Muscle	COX7A1	age	-0.351184	1.07481e-07	7.00529e-06
Muscle	LOC100130168	age	0.351228	1.07061e-07	7.00529e-06
Muscle	THOC5	age	-0.351214	1.07195e-07	7.00529e-06
Muscle	CD38	age	-0.350944	1.0979e-07	7.12346e-06
Muscle	ZNF682	age	0.350533	1.13865e-07	7.35455e-06
Muscle	C9orf23	age	-0.350223	1.17034e-07	7.45845e-06
Muscle	LOC100133649	age	0.350314	1.16101e-07	7.45845e-06
Muscle	SPTBN2	age	-0.350252	1.16743e-07	7.45845e-06
Muscle	BOLA3	age	-0.349892	1.20513e-07	7.61288e-06
Muscle	USP54	age	0.349892	1.20519e-07	7.61288e-06
Muscle	TRMT112	age	0.349644	1.23187e-07	7.74726e-06
Muscle	MRPL34	age	-0.349579	1.23892e-07	7.75756e-06
Muscle	ZSCAN18	age	0.349368	1.26225e-07	7.8693e-06
Muscle	SPG11	age	0.34927	1.27322e-07	7.9033e-06
Muscle	C21orf55	age	0.348619	1.3484e-07	8.30116e-06
Muscle	LOC648852	age	0.348614	1.34889e-07	8.30116e-06
Muscle	C16orf72	age	-0.348111	1.40998e-07	8.64007e-06
Muscle	CTSL1	age	-0.348041	1.41867e-07	8.65389e-06
Muscle	LOC730740	age	0.347996	1.42431e-07	8.65389e-06
Muscle	LOC730534	age	0.347593	1.47556e-07	8.92743e-06
Muscle	BLZF1	age	0.347426	1.49729e-07	8.96363e-06
Muscle	FRMPD1	age	-0.347403	1.50029e-07	8.96363e-06
Muscle	RHOD	age	-0.347455	1.49344e-07	8.96363e-06
Muscle	ATP5J	age	-0.34626	1.65806e-07	9.86514e-06
Muscle	PDHA1	age	-0.346	1.69604e-07	1.00494e-05
Muscle	MRPL27	age	-0.345893	1.71191e-07	1.01017e-05
Muscle	C6orf129	age	-0.345664	1.74642e-07	1.02536e-05
Muscle	PSMB10	age	-0.345628	1.75197e-07	1.02536e-05
Muscle	FLRT2	age	0.345418	1.78423e-07	1.04001e-05
Muscle	NDUFA6	age	-0.345199	1.81856e-07	1.05572e-05
Muscle	CLTA	age	0.34504	1.84389e-07	1.06611e-05
Muscle	PYGM	age	-0.344795	1.88354e-07	1.08466e-05
Muscle	MYH7B	age	0.344722	1.89558e-07	1.08723e-05
Muscle	PRRX1	age	0.344468	1.93777e-07	1.107e-05
Muscle	SRRM2	age	0.344136	1.99431e-07	1.13478e-05
Muscle	CYP26B1	age	0.343848	2.04483e-07	1.15636e-05
Muscle	HPGD	age	0.343828	2.04837e-07	1.15636e-05
Muscle	FAM115A	age	0.343525	2.10277e-07	1.18241e-05
Muscle	C6orf108	age	-0.34333	2.1385e-07	1.19781e-05
Muscle	UQCRC1	age	-0.343208	2.16107e-07	1.20574e-05
Muscle	DUSP19	age	0.343147	2.17249e-07	1.20742e-05
Muscle	C8orf37	age	0.342869	2.22531e-07	1.22788e-05
Muscle	SYAP1	age	0.342863	2.22644e-07	1.22788e-05
Muscle	EHBP1L1	age	0.342668	2.26406e-07	1.23614e-05
Muscle	HNRPR	age	0.342652	2.26727e-07	1.23614e-05
Muscle	LOC100132391	age	0.342703	2.25731e-07	1.23614e-05
Muscle	NME2	age	-0.342348	2.32747e-07	1.26415e-05
Muscle	ZNF586	age	-0.341838	2.43191e-07	1.31589e-05
Muscle	MAF	age	-0.341509	2.50158e-07	1.3485e-05
Muscle	MCM8	age	0.341187	2.57148e-07	1.38099e-05
Muscle	COQ10A	age	-0.341007	2.61153e-07	1.39726e-05
Muscle	FBXW8	age	-0.340579	2.70917e-07	1.44412e-05
Muscle	CCDC34	age	0.340212	2.7954e-07	1.48176e-05
Muscle	TMEM11	age	-0.340191	2.80046e-07	1.48176e-05
Muscle	C20orf7	age	-0.339779	2.90078e-07	1.5292e-05
Muscle	UQCRB	age	-0.339313	3.01842e-07	1.58094e-05
Muscle	USP11	age	0.339303	3.02098e-07	1.58094e-05
Muscle	CCDC125	age	0.33894	3.11561e-07	1.61865e-05
Muscle	LOC100128126	age	0.338958	3.11079e-07	1.61865e-05
Muscle	MTRF1L	age	-0.338606	3.2054e-07	1.65928e-05
Muscle	DUSP3	age	-0.337213	3.60711e-07	1.86052e-05
Muscle	LOC100128084	age	0.336718	3.76136e-07	1.93312e-05
Muscle	OXCT1	age	0.336166	3.94058e-07	2.018e-05
Muscle	LOC100129269	age	0.33594	4.01633e-07	2.04554e-05
Muscle	LYRM5	age	-0.33592	4.02289e-07	2.04554e-05
Muscle	LOC100133516	age	0.335833	4.05262e-07	2.05337e-05
Muscle	LOC727808	age	0.335781	4.07048e-07	2.05516e-05
Muscle	ZYG11B	age	-0.335392	4.20551e-07	2.11589e-05
Muscle	MAPK6	age	-0.335079	4.31751e-07	2.16464e-05
Muscle	AMHR2	age	-0.334824	4.41102e-07	2.20382e-05
Muscle	LOC642947	age	0.334745	4.44022e-07	2.2107e-05
Muscle	NLRP8	age	0.334693	4.45971e-07	2.21273e-05
Muscle	FTHL7	age	-0.334576	4.50382e-07	2.2269e-05
Muscle	RNF144A	age	-0.334499	4.53293e-07	2.2336e-05
Muscle	PIP5K2B	age	0.334198	4.64846e-07	2.28268e-05
Muscle	NNMT	age	0.334128	4.67572e-07	2.28823e-05
Muscle	SLC35E1	age	0.333875	4.77571e-07	2.32922e-05
Muscle	CLEC11A	age	-0.333736	4.83157e-07	2.34847e-05
Muscle	C1orf57	age	-0.333551	4.90677e-07	2.36931e-05
Muscle	TDP1	age	0.333549	4.90749e-07	2.36931e-05
Muscle	C18orf19	age	-0.333485	4.93378e-07	2.37401e-05
Muscle	RPRML	age	-0.333138	5.07893e-07	2.43568e-05
Muscle	ZNF14	age	0.332892	5.18386e-07	2.47771e-05
Muscle	ALPK2	age	0.332613	5.30589e-07	2.52761e-05
Muscle	MRPL41	age	-0.332388	5.4058e-07	2.56668e-05
Muscle	HSPB6	age	0.332216	5.48365e-07	2.57804e-05
Muscle	KIAA1217	age	0.332255	5.46602e-07	2.57804e-05
Muscle	LOC728142	age	-0.332234	5.47536e-07	2.57804e-05
Muscle	MYBPC2	age	-0.331944	5.60914e-07	2.62841e-05
Muscle	FLJ41484	age	0.331732	5.70867e-07	2.66634e-05
Muscle	NDN	age	-0.331549	5.79577e-07	2.69823e-05
Muscle	CENPV	age	-0.331442	5.84761e-07	2.71356e-05
Muscle	CBX7	age	0.331321	5.9065e-07	2.73204e-05
Muscle	KCTD9	age	-0.331232	5.95003e-07	2.74333e-05
Muscle	SPOCK1	age	0.33111	6.01019e-07	2.76219e-05
Muscle	LOC728877	age	-0.33078	6.1765e-07	2.82955e-05
Muscle	RPL7L1	age	0.330706	6.21439e-07	2.83006e-05
Muscle	SLC25A19	age	-0.330701	6.2171e-07	2.83006e-05
Muscle	GPIHBP1	age	-0.330571	6.28412e-07	2.84252e-05
Muscle	RBM23	age	0.330585	6.27711e-07	2.84252e-05
Muscle	CKMT2	age	-0.33022	6.46925e-07	2.91706e-05
Muscle	CMAS	age	-0.330078	6.54552e-07	2.93514e-05
Muscle	MYST3	age	0.330069	6.55028e-07	2.93514e-05
Muscle	C14orf85	age	0.329863	6.66218e-07	2.97598e-05
Muscle	PPM1K	age	0.329763	6.71719e-07	2.99124e-05
Muscle	FARP1	age	-0.329723	6.73932e-07	2.9918e-05
Muscle	ZNF69	age	0.329285	6.98701e-07	3.09219e-05
Muscle	KIAA1161	age	-0.329032	7.13352e-07	3.14731e-05
Muscle	CLSTN1	age	0.328645	7.36377e-07	3.23893e-05
Muscle	CDKN1A	age	0.328605	7.38829e-07	3.23978e-05
Muscle	LOC100129539	age	0.328442	7.48785e-07	3.27342e-05
Muscle	LOC285556	age	-0.328403	7.51168e-07	3.27386e-05
Muscle	C21orf24	age	0.328312	7.56792e-07	3.28838e-05
Muscle	ALPP	age	0.327957	7.79131e-07	3.37522e-05
Muscle	ATP5D	age	-0.327573	8.03989e-07	3.46198e-05
Muscle	PABPC4	age	-0.327604	8.01908e-07	3.46198e-05
Muscle	PATE2	age	0.327426	8.1369e-07	3.49326e-05
Muscle	RPRC1	age	-0.327225	8.27143e-07	3.52988e-05
Muscle	STOML2	age	-0.327256	8.25044e-07	3.52988e-05
Muscle	LOC652881	age	0.32717	8.30877e-07	3.5353e-05
Muscle	LOC100130516	age	0.326995	8.42783e-07	3.57535e-05
Muscle	SHROOM4	age	0.326882	8.50607e-07	3.59789e-05
Muscle	PSCD1	age	0.326439	8.81887e-07	3.71923e-05
Muscle	LOC402175	age	-0.326055	9.09825e-07	3.8258e-05
Muscle	IL17D	age	0.325688	9.37402e-07	3.92175e-05
Muscle	LOC100128440	age	-0.325642	9.40848e-07	3.92175e-05
Muscle	LOC100129362	age	0.325643	9.40803e-07	3.92175e-05
Muscle	STAMBP	age	-0.325558	9.47326e-07	3.92593e-05
Muscle	TMEM158	age	0.325567	9.46604e-07	3.92593e-05
Muscle	DPH3	age	-0.325086	9.8424e-07	4.05682e-05
Muscle	TDRD1	age	0.325082	9.84568e-07	4.05682e-05
Muscle	CYP4X1	age	0.324721	1.01382e-06	4.16539e-05
Muscle	COX10	age	-0.324654	1.01933e-06	4.17604e-05
Muscle	CREB1	age	0.324351	1.04455e-06	4.26719e-05
Muscle	LOC439953	age	0.324181	1.05902e-06	4.31399e-05
Muscle	C15orf63	age	0.32406	1.06941e-06	4.34398e-05
Muscle	LOC728809	age	0.323679	1.10273e-06	4.4667e-05
Muscle	UBE2D4	age	-0.323588	1.11085e-06	4.4869e-05
Muscle	TERF1	age	0.323494	1.11929e-06	4.50829e-05
Muscle	SULT1A1	age	0.323272	1.13947e-06	4.57672e-05
Muscle	AHNAK	age	0.323087	1.15661e-06	4.63258e-05
Muscle	LOC100130445	age	0.322769	1.18658e-06	4.72621e-05
Muscle	LOC389203	age	-0.322779	1.18563e-06	4.72621e-05
Muscle	LOC644760	age	-0.322733	1.19e-06	4.7267e-05
Muscle	IL18	age	0.322374	1.22477e-06	4.85137e-05
Muscle	ATG12	age	0.321879	1.27434e-06	5.0338e-05
Muscle	ZNF652	age	0.321759	1.28662e-06	5.06835e-05
Muscle	CD300LG	age	-0.321701	1.29268e-06	5.07827e-05
Muscle	MRPS15	age	-0.32126	1.33901e-06	5.24592e-05
Muscle	BOLA2	age	-0.321114	1.35468e-06	5.29284e-05
Muscle	FAM100B	age	-0.321061	1.36047e-06	5.30102e-05
Muscle	FLJ36131	age	0.320895	1.37863e-06	5.34277e-05
Muscle	PHIP	age	0.320918	1.37605e-06	5.34277e-05
Muscle	AFG3L2	age	-0.32074	1.39579e-06	5.39467e-05
Muscle	ADK	age	-0.320376	1.43688e-06	5.53856e-05
Muscle	C22orf13	age	-0.320309	1.44449e-06	5.55297e-05
Muscle	FAM165B	age	-0.319658	1.52135e-06	5.83279e-05
Muscle	MBTD1	age	0.319462	1.54516e-06	5.90827e-05
Muscle	MAGED2	age	0.319395	1.55339e-06	5.92395e-05
Muscle	ZNF486	age	0.319009	1.60165e-06	6.0918e-05
Muscle	HMGB2	age	0.318949	1.60927e-06	6.10459e-05
Muscle	TNFSF15	age	0.31888	1.61821e-06	6.12228e-05
Muscle	ABHD3	age	0.318807	1.62756e-06	6.14149e-05
Muscle	LOC100134868	age	0.318673	1.64483e-06	6.19036e-05
Muscle	SDHC	age	-0.318607	1.65349e-06	6.20666e-05
Muscle	COX7C	age	-0.318214	1.70575e-06	6.38609e-05
Muscle	RFWD2	age	-0.317999	1.73495e-06	6.47852e-05
Muscle	LOC134997	age	0.317918	1.74609e-06	6.50316e-05
Muscle	LAMP1	age	0.317323	1.82986e-06	6.79751e-05
Muscle	UQCRH	age	-0.317276	1.83673e-06	6.80539e-05
Muscle	ZNF577	age	0.31714	1.85654e-06	6.86105e-05
Muscle	CCDC6	age	-0.316995	1.87776e-06	6.92166e-05
Muscle	LRRFIP1	age	0.316674	1.92579e-06	7.0805e-05
Muscle	C6orf62	age	0.316543	1.9458e-06	7.13576e-05
Muscle	TMEM150A	age	-0.316447	1.96048e-06	7.15301e-05
Muscle	XPNPEP1	age	-0.316472	1.9566e-06	7.15301e-05
Muscle	QRFPR	age	0.316145	2.00747e-06	7.30588e-05
Muscle	EIF3K	age	-0.316029	2.02586e-06	7.35413e-05
Muscle	C19orf12	age	-0.31594	2.03999e-06	7.38673e-05
Muscle	FLJ46309	age	0.315666	2.08419e-06	7.52777e-05
Muscle	COX4I1	age	-0.315387	2.13019e-06	7.67457e-05
Muscle	SPTLC1	age	0.315313	2.14265e-06	7.70012e-05
Muscle	AK1	age	-0.314991	2.19732e-06	7.85721e-05
Muscle	PAQR4	age	-0.314994	2.19672e-06	7.85721e-05
Muscle	ATP5G1	age	-0.314822	2.22643e-06	7.94148e-05
Muscle	ACSS1	age	0.314395	2.30192e-06	8.19038e-05
Muscle	YRDC	age	0.314275	2.3234e-06	8.24635e-05
Muscle	TMEM141	age	-0.314128	2.35023e-06	8.32096e-05
Muscle	LDHA	age	-0.313841	2.40323e-06	8.48766e-05
Muscle	H3F3A	age	0.31376	2.41842e-06	8.52033e-05
Muscle	ADSL	age	-0.313507	2.46647e-06	8.65223e-05
Muscle	HDAC11	age	-0.3135	2.46793e-06	8.65223e-05
Muscle	DHRS7C	age	-0.31344	2.47944e-06	8.67138e-05
Muscle	SOCS2	age	-0.313407	2.48567e-06	8.67201e-05
Muscle	ZNF559	age	0.313266	2.51313e-06	8.74654e-05
Muscle	ILVBL	age	-0.313024	2.56075e-06	8.89069e-05
Muscle	WDR77	age	-0.312749	2.61588e-06	9.06017e-05
Muscle	SEC31A	age	0.312555	2.65544e-06	9.17501e-05
Muscle	BPGM	age	-0.312485	2.66996e-06	9.18095e-05
Muscle	ISCA1L	age	-0.312499	2.66705e-06	9.18095e-05
Muscle	ALG3	age	-0.312425	2.68237e-06	9.20154e-05
Muscle	HRASLS	age	-0.311853	2.80375e-06	9.58125e-05
Muscle	TMEM57	age	-0.31184	2.80642e-06	9.58125e-05
Muscle	GRAMD3	age	0.311266	2.93354e-06	9.96778e-05
Muscle	WDR46	age	-0.311295	2.92704e-06	9.96778e-05
Muscle	COX5B	age	-0.311206	2.94711e-06	9.99022e-05
Muscle	NSMCE1	age	-0.311073	2.97739e-06	0.000100691
Muscle	LOC641825	age	0.310972	3.00063e-06	0.000101238
Muscle	CYTH1	age	0.310815	3.03719e-06	0.000102231
Muscle	SLC25A3	age	-0.310608	3.08585e-06	0.000103625
Muscle	BAD	age	-0.310272	3.16652e-06	0.000106086
Muscle	LOC100132585	age	0.30998	3.23838e-06	0.00010824
Muscle	CDKN1C	age	0.309841	3.27312e-06	0.000108992
Muscle	GOT1	age	-0.309829	3.27607e-06	0.000108992
Muscle	C9orf5	age	0.309737	3.2993e-06	0.000109511
Muscle	GCNT2	age	0.30965	3.32134e-06	0.000109988
Muscle	FRAP1	age	-0.309505	3.35844e-06	0.00011096
Muscle	ALDOA	age	-0.309431	3.37752e-06	0.000111334
Muscle	LOC644517	age	-0.309226	3.4309e-06	0.000112834
Muscle	TMEM99	age	-0.309133	3.45533e-06	0.000113377
Muscle	SDHALP1	age	0.309039	3.48024e-06	0.000113934
Muscle	NDUFAF2	age	-0.308985	3.49479e-06	0.00011415
Muscle	PDHX	age	-0.308932	3.50893e-06	0.000114351
Muscle	TRIM13	age	0.308763	3.55455e-06	0.000115575
Muscle	ACN9	age	-0.308726	3.56461e-06	0.00011564
Muscle	C1orf21	age	-0.308373	3.66173e-06	0.000118523
Muscle	LOC729090	age	0.308339	3.67141e-06	0.000118568
Muscle	TRPT1	age	-0.308257	3.69433e-06	0.00011904
Muscle	PMPCB	age	-0.308049	3.75347e-06	0.000120675
Muscle	GLRX	age	-0.307848	3.81129e-06	0.00012226
Muscle	C2orf56	age	-0.30772	3.8486e-06	0.00012295
Muscle	LOC100128098	age	0.307715	3.84997e-06	0.00012295
Muscle	LOC100133772	age	0.307637	3.87291e-06	0.000123408
Muscle	PFN2	age	0.307501	3.91323e-06	0.000124416
Muscle	ZNF738	age	0.307363	3.95448e-06	0.00012545
Muscle	DYM	age	-0.307316	3.96843e-06	0.000125615
Muscle	APEH	age	-0.307067	4.04434e-06	0.000127735
Muscle	COX6C	age	-0.306932	4.08581e-06	0.000128198
Muscle	HMGB1L1	age	0.306945	4.08199e-06	0.000128198
Muscle	METTL11B	age	-0.306935	4.0849e-06	0.000128198
Muscle	LOC440348	age	0.306778	4.13375e-06	0.000129419
Muscle	HSPC111	age	-0.306665	4.16941e-06	0.000129709
Muscle	TUBB2A	age	0.30667	4.16774e-06	0.000129709
Muscle	ZNF674	age	0.306663	4.17015e-06	0.000129709
Muscle	LOC400446	age	0.306542	4.20835e-06	0.000130474
Muscle	NRG4	age	-0.3065	4.22204e-06	0.000130474
Muscle	ST3GAL3	age	-0.306527	4.21322e-06	0.000130474
Muscle	ATAD1	age	-0.306342	4.27283e-06	0.000131759
Muscle	LSM1	age	-0.306217	4.31327e-06	0.000132721
Muscle	C5orf30	age	-0.306149	4.33555e-06	0.000132836
Muscle	SHFM1	age	-0.306175	4.32708e-06	0.000132836
Muscle	SNAPC1	age	0.305993	4.38705e-06	0.000134128
Muscle	DMC1	age	0.305889	4.42145e-06	0.000134892
Muscle	LOC729021	age	0.305692	4.48783e-06	0.000136626
Muscle	LILRB1	age	0.305629	4.50917e-06	0.000136985
Muscle	LOC645452	age	0.305426	4.57883e-06	0.000138807
Muscle	DRD4	age	0.305165	4.66993e-06	0.000140895
Muscle	HTRA1	age	0.305144	4.67716e-06	0.000140895
Muscle	LOC653489	age	0.305199	4.65796e-06	0.000140895
Muscle	C15orf23	age	-0.30505	4.71039e-06	0.000141598
Muscle	C1orf122	age	-0.3048	4.79994e-06	0.000143988
Muscle	EIF2AK4	age	0.304726	4.82674e-06	0.00014449
Muscle	LYPLA1	age	-0.304599	4.87322e-06	0.000144973
Muscle	NOXA1	age	0.304616	4.86677e-06	0.000144973
Muscle	ZNF385B	age	0.30464	4.85818e-06	0.000144973
Muscle	KCTD8	age	0.304474	4.91904e-06	0.000146034
Muscle	TTL	age	-0.304413	4.94167e-06	0.000146402
Muscle	LOC201140	age	-0.304362	4.96068e-06	0.000146662
Muscle	EXOSC7	age	0.30433	4.97251e-06	0.00014671
Muscle	SH3RF3	age	-0.304201	5.02099e-06	0.000147836
Muscle	LOC400455	age	-0.304022	5.08895e-06	0.00014953
Muscle	C8orf45	age	0.303957	5.1139e-06	0.000149955
Muscle	RNF5	age	-0.302848	5.55647e-06	0.000162601
Muscle	GTF2IRD2B	age	-0.302599	5.661e-06	0.000165322
Muscle	FLJ40722	age	0.302511	5.69809e-06	0.000166067
Muscle	MAN2C1	age	0.302401	5.74496e-06	0.000167093
Muscle	ESRRAP2	age	-0.302329	5.77624e-06	0.000167324
Muscle	LOC100144604	age	0.302339	5.77195e-06	0.000167324
Muscle	TPPP3	age	0.302212	5.82653e-06	0.000168441
Muscle	PDE4B	age	0.301918	5.9559e-06	0.000171834
Muscle	LOC202781	age	0.30171	6.0485e-06	0.000173867
Muscle	TMEM189	age	-0.301706	6.05061e-06	0.000173867
Muscle	LOC729120	age	0.301355	6.2104e-06	0.000178102
Muscle	LOC100127975	age	0.301146	6.30757e-06	0.00017981
Muscle	TNFSF14	age	0.301155	6.30345e-06	0.00017981
Muscle	WSCD1	age	0.301153	6.30428e-06	0.00017981
Muscle	EP400	age	0.301071	6.34287e-06	0.000180457
Muscle	ZNF860	age	0.30103	6.36197e-06	0.000180642
Muscle	MBTPS1	age	0.300989	6.38168e-06	0.000180844
Muscle	NOSIP	age	0.300951	6.3995e-06	0.000180991
Muscle	PCDHB9	age	0.300828	6.45802e-06	0.000182287
Muscle	CYC1	age	-0.300667	6.5358e-06	0.00018412
Muscle	FHL3	age	-0.300558	6.58891e-06	0.000185252
Muscle	STK25	age	-0.300371	6.68066e-06	0.000187464
Muscle	LOC554203	age	0.30033	6.70102e-06	0.000187668
Muscle	PPTC7	age	-0.300145	6.79307e-06	0.000189875
Muscle	RPL37	age	0.299734	7.00263e-06	0.000195352
Muscle	RNF135	age	-0.299442	7.15543e-06	0.000198841
Muscle	SLC16A5	age	-0.29946	7.14583e-06	0.000198841
Muscle	GNRH1	age	-0.299125	7.32439e-06	0.00020197
Muscle	KRT31	age	-0.299138	7.31742e-06	0.00020197
Muscle	LOC728037	age	-0.299202	7.28329e-06	0.00020197
Muscle	NPIP	age	0.299174	7.29844e-06	0.00020197
Muscle	PSMD12	age	0.299071	7.35392e-06	0.000202395
Muscle	FAM153B	age	0.299003	7.39059e-06	0.000203015
Muscle	TIMM23B	age	-0.298874	7.46123e-06	0.000204563
Muscle	HK1	age	-0.298585	7.62155e-06	0.00020856
Muscle	C6orf66	age	-0.298471	7.68565e-06	0.000209913
Muscle	RALY	age	-0.298442	7.70226e-06	0.000209967
Muscle	LOC145853	age	-0.298328	7.76701e-06	0.00021133
Muscle	HMBS	age	-0.298234	7.8208e-06	0.000211999
Muscle	NR2F2	age	0.298233	7.82114e-06	0.000211999
Muscle	ZC3H7A	age	0.29815	7.86952e-06	0.000212908
Muscle	SLC37A4	age	-0.298074	7.9134e-06	0.000213692
Muscle	GPN2	age	-0.298008	7.95169e-06	0.000214322
Muscle	TMEM164	age	-0.297925	8.00049e-06	0.000215233
Muscle	ST3GAL5	age	-0.297771	8.09127e-06	0.000217267
Muscle	C9orf30	age	0.297347	8.34618e-06	0.000223693
Muscle	SPATS2	age	0.297141	8.47301e-06	0.000226669
Muscle	ADARB1	age	0.297008	8.55601e-06	0.000228463
Muscle	MPZL2	age	0.296885	8.63348e-06	0.000230103
Muscle	HS3ST5	age	-0.296825	8.67098e-06	0.000230674
Muscle	LOC647349	age	0.296748	8.71984e-06	0.000231544
Muscle	AIDA	age	0.296238	9.05104e-06	0.000239894
Muscle	ZFP36L1	age	0.296094	9.14605e-06	0.000241965
Muscle	CEP27	age	0.296034	9.18645e-06	0.000242431
Muscle	ENPP4	age	-0.296017	9.19745e-06	0.000242431
Muscle	PDCD4	age	0.29586	9.30346e-06	0.000244775
Muscle	CLK1	age	0.295752	9.37691e-06	0.000246256
Muscle	TMEM143	age	-0.29572	9.39898e-06	0.000246384
Muscle	LOC729324	age	0.295654	9.44406e-06	0.000247114
Muscle	C7orf44	age	-0.295367	9.64329e-06	0.000251867
Muscle	LOC100131989	age	0.295272	9.71017e-06	0.000253153
Muscle	VPS45	age	0.295202	9.75916e-06	0.000253968
Muscle	AIRE	age	0.295038	9.87635e-06	0.000256552
Muscle	LOC647389	age	0.295007	9.89868e-06	0.000256668
Muscle	PHB2	age	-0.294824	1.00307e-05	0.000259621
Muscle	ZNF404	age	0.2947	1.01216e-05	0.000261503
Muscle	COQ3	age	-0.294281	1.04333e-05	0.000269069
Muscle	C7orf10	age	-0.294104	1.0568e-05	0.000271957
Muscle	RPS15A	age	-0.294083	1.05837e-05	0.000271957
Muscle	RPS3	age	-0.294059	1.06021e-05	0.000271957
Muscle	C1orf166	age	-0.293895	1.07284e-05	0.000274706
Muscle	DDX1	age	-0.29326	1.12319e-05	0.000287084
Muscle	SCN4B	age	-0.293141	1.13284e-05	0.000289034
Muscle	IFRD2	age	-0.293005	1.14401e-05	0.000291366
Muscle	USP49	age	0.292807	1.16042e-05	0.000295023
Muscle	TSPAN7	age	0.292753	1.16494e-05	0.000295648
Muscle	LOC100131138	age	0.292499	1.18644e-05	0.000300573
Muscle	C21orf7	age	0.292111	1.21999e-05	0.000308526
Muscle	HSPC268	age	0.291999	1.2298e-05	0.000310459
Muscle	H3F3B	age	0.291839	1.24397e-05	0.000312387
Muscle	MTSS1	age	0.291857	1.2424e-05	0.000312387
Muscle	SACS	age	0.291869	1.2413e-05	0.000312387
Muscle	LOC100134159	age	0.291768	1.25032e-05	0.000313433
Muscle	DPYSL3	age	0.291698	1.2566e-05	0.000313773
Muscle	KRTAP10.11	age	-0.291718	1.2548e-05	0.000313773
Muscle	LOC730060	age	0.29168	1.25824e-05	0.000313773
Muscle	ADO	age	-0.291583	1.26701e-05	0.00031541
Muscle	LOC732165	age	-0.291482	1.27626e-05	0.000317163
Muscle	GREM1	age	-0.291355	1.2879e-05	0.000319503
Muscle	WBP2	age	0.291196	1.3026e-05	0.00032259
Muscle	COX7A2	age	-0.291159	1.3061e-05	0.000322901
Muscle	GLCE	age	0.291012	1.31989e-05	0.000325746
Muscle	PIAS2	age	-0.290895	1.33101e-05	0.000327928
Muscle	CFLAR	age	0.290849	1.33538e-05	0.000328438
Muscle	SMG1	age	0.290711	1.34855e-05	0.00033111
Muscle	MRPS18A	age	-0.290644	1.35506e-05	0.000332141
Muscle	PDLIM1	age	0.290393	1.37953e-05	0.00033756
Muscle	LOC440926	age	0.290331	1.38566e-05	0.000338484
Muscle	LMOD3	age	0.290198	1.39889e-05	0.000341135
Muscle	PPIC	age	-0.290008	1.41792e-05	0.000345189
Muscle	PDE7B	age	-0.289619	1.4577e-05	0.00035427
Muscle	CLYBL	age	-0.289333	1.48763e-05	0.000360789
Muscle	LOC401098	age	0.289315	1.48955e-05	0.000360789
Muscle	PDE5A	age	0.289179	1.50403e-05	0.000363682
Muscle	ST8SIA5	age	-0.28914	1.50818e-05	0.00036407
Muscle	DCLRE1C	age	0.288989	1.52448e-05	0.000367386
Muscle	FLJ30058	age	0.288929	1.53097e-05	0.00036773
Muscle	LOC100130506	age	0.288928	1.53103e-05	0.00036773
Muscle	SLC4A5	age	0.288882	1.53601e-05	0.000368309
Muscle	MID2	age	-0.288784	1.5468e-05	0.000370275
Muscle	SLC9A4	age	-0.288732	1.55247e-05	0.000371015
Muscle	NES	age	0.28853	1.57485e-05	0.000375736
Muscle	CUEDC2	age	-0.288479	1.58056e-05	0.000376472
Muscle	PARK7	age	-0.288306	1.60006e-05	0.000379902
Muscle	RNF123	age	-0.288304	1.60026e-05	0.000379902
Muscle	INPP1	age	-0.288197	1.6124e-05	0.000381522
Muscle	LOC100130835	age	0.288213	1.61053e-05	0.000381522
Muscle	MRPS33	age	-0.288158	1.61689e-05	0.000381954
Muscle	LOC255167	age	0.288088	1.62483e-05	0.000383199
Muscle	HLX	age	0.287861	1.65114e-05	0.000388764
Muscle	LOC653829	age	0.287749	1.66427e-05	0.000391213
Muscle	RBM18	age	-0.287646	1.67646e-05	0.000393433
Muscle	NFX1	age	0.287564	1.68614e-05	0.000395059
Muscle	FARSLB	age	0.287333	1.71388e-05	0.000400615
Muscle	MMACHC	age	-0.28732	1.71545e-05	0.000400615
Muscle	ANKS1B	age	-0.287086	1.74393e-05	0.000406605
Muscle	C16orf61	age	-0.28677	1.78315e-05	0.000414658
Muscle	DPH2	age	-0.286761	1.78425e-05	0.000414658
Muscle	KCTD3	age	-0.286525	1.81419e-05	0.000420933
Muscle	FAM55C	age	-0.286425	1.82689e-05	0.000423194
Muscle	LOC123688	age	0.286396	1.83066e-05	0.000423384
Muscle	SLC25A30	age	-0.286333	1.83883e-05	0.000424589
Muscle	UBE2M	age	-0.286193	1.85689e-05	0.000428069
Muscle	LSM10	age	-0.286019	1.87975e-05	0.000431847
Muscle	OXTR	age	-0.286	1.88231e-05	0.000431847
Muscle	PTPLAD2	age	0.286037	1.87743e-05	0.000431847
Muscle	MYO3B	age	0.285846	1.90273e-05	0.000435834
Muscle	C17orf95	age	-0.285351	1.96985e-05	0.000449057
Muscle	C1orf35	age	0.285363	1.96815e-05	0.000449057
Muscle	LOC100128510	age	0.285374	1.96661e-05	0.000449057
Muscle	LOC729513	age	0.285194	1.99157e-05	0.000453288
Muscle	LYVE1	age	0.285078	2.00774e-05	0.000455009
Muscle	PRDX5	age	-0.285081	2.00733e-05	0.000455009
Muscle	SNF8	age	-0.285072	2.00865e-05	0.000455009
Muscle	LOC728368	age	0.285003	2.0184e-05	0.000456496
Muscle	RXRG	age	-0.284775	2.05078e-05	0.000463089
Muscle	MYL6B	age	0.284645	2.06944e-05	0.000465835
Muscle	ZNF483	age	0.284661	2.06707e-05	0.000465835
Muscle	PNMAL1	age	0.284587	2.07777e-05	0.000466977
Muscle	USP48	age	0.284516	2.08809e-05	0.000468562
Muscle	NPY6R	age	-0.284191	2.13598e-05	0.00047856
Muscle	GNAS	age	0.283594	2.22661e-05	0.000498087
Muscle	HS6ST2	age	-0.283549	2.23362e-05	0.000498101
Muscle	IL10	age	0.283567	2.23071e-05	0.000498101
Muscle	UPF3A	age	0.283328	2.26805e-05	0.000504993
Muscle	GDPD1	age	0.283104	2.30364e-05	0.000512121
Muscle	AQP7P2	age	0.282993	2.32144e-05	0.00051528
Muscle	APIP	age	-0.282957	2.32721e-05	0.000515763
Muscle	CSAD	age	0.282895	2.33737e-05	0.000517215
Muscle	C14orf132	age	0.282811	2.35092e-05	0.000519411
Muscle	C2orf25	age	-0.282777	2.35647e-05	0.000519838
Muscle	CENPT	age	0.282617	2.38269e-05	0.000523206
Muscle	GLT25D2	age	0.282635	2.37978e-05	0.000523206
Muscle	NOP56	age	0.28264	2.37901e-05	0.000523206
Muscle	RTN4IP1	age	-0.282519	2.39892e-05	0.000525965
Muscle	KIR2DL5A	age	0.282068	2.47502e-05	0.000541215
Muscle	POLD4	age	-0.282062	2.47602e-05	0.000541215
Muscle	NME1.NME2	age	-0.281903	2.50329e-05	0.000546342
Muscle	EVI5	age	0.281711	2.53669e-05	0.000551317
Muscle	MAPKAPK3	age	-0.281706	2.53762e-05	0.000551317
Muscle	ZNF562	age	0.281707	2.53741e-05	0.000551317
Muscle	TEX264	age	-0.281666	2.54472e-05	0.000552024
Muscle	PCBD1	age	-0.281508	2.57249e-05	0.000557205
Muscle	CLIC6	age	-0.281422	2.58785e-05	0.000559686
Muscle	CGRRF1	age	-0.281178	2.63177e-05	0.000568328
Muscle	NUDT6	age	-0.281152	2.63635e-05	0.000568461
Muscle	KLHL28	age	0.281021	2.66022e-05	0.000572326
Muscle	MAGT1	age	0.280988	2.66625e-05	0.000572326
Muscle	TJP2	age	0.281	2.6642e-05	0.000572326
Muscle	INPP5B	age	0.280797	2.70159e-05	0.000579046
Muscle	C11orf63	age	0.280555	2.747e-05	0.0005879
Muscle	NEDD1	age	-0.280517	2.7541e-05	0.000588541
Muscle	RCL1	age	-0.28047	2.76301e-05	0.000589564
Muscle	NFE2L2	age	0.280387	2.77887e-05	0.000592069
Muscle	CITED2	age	0.280202	2.81426e-05	0.000598435
Muscle	TATDN3	age	-0.280188	2.8171e-05	0.000598435
Muscle	MPPED2	age	0.279987	2.85616e-05	0.000605836
Muscle	KPNA4	age	-0.279854	2.88226e-05	0.000610468
Muscle	ZNF252	age	-0.279676	2.9176e-05	0.000617042
Muscle	PPPDE2	age	-0.27957	2.9389e-05	0.000619794
Muscle	RAB11A	age	0.279568	2.93926e-05	0.000619794
Muscle	PNRC2	age	0.279533	2.94635e-05	0.000620378
Muscle	XPC	age	0.279442	2.96476e-05	0.000623338
Muscle	CYR61	age	0.279341	2.98519e-05	0.000626025
Muscle	LOC644250	age	0.279336	2.98627e-05	0.000626025
Muscle	SHCBP1	age	0.279255	3.00286e-05	0.000628584
Muscle	HNRPC	age	0.279211	3.01191e-05	0.00062956
Muscle	C20orf24	age	-0.278826	3.0922e-05	0.000645401
Muscle	SLC31A2	age	-0.278754	3.10735e-05	0.000647621
Muscle	FAM44B	age	-0.278707	3.11745e-05	0.000647843
Muscle	RNFT1	age	-0.278707	3.11733e-05	0.000647843
Muscle	LOC729769	age	-0.278275	3.21052e-05	0.000666218
Muscle	ANKRD44	age	0.278236	3.21913e-05	0.00066704
Muscle	MTO1	age	-0.278099	3.24926e-05	0.00067231
Muscle	ATP5F1	age	-0.278073	3.25497e-05	0.000672523
Muscle	U2AF2	age	0.27805	3.26018e-05	0.000672629
Muscle	IFRD1	age	0.277873	3.29961e-05	0.000678732
Muscle	LOC645566	age	0.277869	3.3004e-05	0.000678732
Muscle	NOP16	age	-0.277853	3.30396e-05	0.000678732
Muscle	AMIGO1	age	-0.277122	3.4721e-05	0.000712252
Muscle	C16orf56	age	0.277021	3.49595e-05	0.00071612
Muscle	ABLIM2	age	0.276939	3.51562e-05	0.000717447
Muscle	HNRNPD	age	0.276966	3.50905e-05	0.000717447
Muscle	RRAGD	age	-0.276931	3.51744e-05	0.000717447
Muscle	HMGCS1	age	-0.276874	3.53104e-05	0.000719198
Muscle	LOC100130053	age	0.276734	3.56461e-05	0.000725006
Muscle	PTS	age	-0.276418	3.64176e-05	0.00073965
Muscle	LOC392285	age	0.276338	3.66133e-05	0.000742572
Muscle	SON	age	0.275813	3.7936e-05	0.000768311
Muscle	GGNBP2	age	0.275691	3.82498e-05	0.000773573
Muscle	C18orf55	age	-0.27564	3.83802e-05	0.00077466
Muscle	GLRX3	age	-0.275566	3.85721e-05	0.00077466
Muscle	GPI	age	-0.275566	3.85736e-05	0.00077466
Muscle	PIK3CB	age	-0.275599	3.84882e-05	0.00077466
Muscle	SMAP1	age	-0.275586	3.85202e-05	0.00077466
Muscle	ABR	age	0.275358	3.91176e-05	0.000784485
Muscle	TP53I13	age	-0.27499	4.00972e-05	0.000803009
Muscle	COPS5	age	-0.274947	4.02146e-05	0.000804235
Muscle	C3orf75	age	-0.274883	4.0388e-05	0.000805068
Muscle	CCDC46	age	-0.274869	4.04246e-05	0.000805068
Muscle	LOC387867	age	-0.274873	4.04151e-05	0.000805068
Muscle	LOC440349	age	0.274779	4.0671e-05	0.000807731
Muscle	UCRC	age	-0.274787	4.06486e-05	0.000807731
Muscle	CTGF	age	0.274384	4.17645e-05	0.000828301
Muscle	ESYT1	age	-0.273992	4.28756e-05	0.000849161
Muscle	MCART1	age	0.273803	4.34201e-05	0.00085876
Muscle	MAST4	age	0.273637	4.39073e-05	0.0008672
Muscle	LARP4B	age	0.273471	4.43962e-05	0.00087565
Muscle	LUM	age	0.273411	4.45761e-05	0.000877989
Muscle	LOC402176	age	0.273202	4.52012e-05	0.00088908
Muscle	C2orf7	age	-0.273126	4.54321e-05	0.000889961
Muscle	LOC100128062	age	0.273127	4.54286e-05	0.000889961
Muscle	SNHG10	age	-0.273163	4.53183e-05	0.000889961
Muscle	LHPP	age	-0.272966	4.5919e-05	0.000898271
Muscle	ALAD	age	-0.272924	4.60487e-05	0.00089958
Muscle	FLJ25363	age	0.272665	4.68506e-05	0.000914001
Muscle	HNRNPH3	age	0.272163	4.84411e-05	0.000943745
Muscle	FCGR3A	age	0.272123	4.85718e-05	0.000945008
Muscle	TMTC4	age	-0.272049	4.88094e-05	0.000948344
Muscle	TMEM147	age	-0.271775	4.97088e-05	0.000964512
Muscle	FTHL16	age	-0.271711	4.99205e-05	0.000967311
Muscle	MTRF1	age	-0.271653	5.01135e-05	0.00096974
Muscle	DISP1	age	-0.271468	5.07304e-05	0.000979035
Muscle	TNNI2	age	-0.271483	5.0679e-05	0.000979035
Muscle	DHX32	age	-0.271381	5.10236e-05	0.00098337
Muscle	LOC100129502	age	0.271315	5.12485e-05	0.000986379
Muscle	LOC728431	age	-0.271243	5.14944e-05	0.000989784
Muscle	ARHGEF12	age	0.271187	5.16831e-05	0.000991757
Muscle	PSMD6	age	-0.271172	5.17354e-05	0.000991757
Muscle	HNRPK	age	0.271065	5.2105e-05	0.000997508
Muscle	LOC730990	age	0.270936	5.25525e-05	0.0010034
Muscle	MYLIP	age	-0.270938	5.25444e-05	0.0010034
Muscle	MRPL39	age	-0.270698	5.33838e-05	0.00101791
Muscle	SEMA6A	age	-0.27066	5.35187e-05	0.00101913
Muscle	DACT1	age	0.270539	5.39505e-05	0.00102599
Muscle	SUCLG1	age	-0.270459	5.42338e-05	0.00103001
Muscle	PFKM	age	-0.270396	5.44594e-05	0.00103293
Muscle	LOC650157	age	0.270263	5.4943e-05	0.00104072
Muscle	LOC100131261	age	0.270213	5.51222e-05	0.00104274
Muscle	TMEM50B	age	0.270139	5.5392e-05	0.00104646
Muscle	PM20D2	age	0.27008	5.56091e-05	0.00104918
Muscle	FLJ36032	age	-0.26996	5.60524e-05	0.00105616
Muscle	LOC643922	age	-0.269819	5.65733e-05	0.00106318
Muscle	PDHB	age	-0.26983	5.65318e-05	0.00106318
Muscle	METTL7A	age	0.26978	5.6718e-05	0.0010645
Muscle	BCL2L1	age	0.269718	5.69533e-05	0.00106752
Muscle	CCBE1	age	0.269461	5.79237e-05	0.00108429
Muscle	FLJ45994	age	0.269144	5.91443e-05	0.0011057
Muscle	KIAA1751	age	0.269098	5.93226e-05	0.00110759
Muscle	BMS1	age	-0.268987	5.97591e-05	0.00111429
Muscle	LOC644464	age	-0.268591	6.13294e-05	0.00114208
Muscle	ZNF223	age	0.268568	6.14239e-05	0.00114236
Muscle	EIF5	age	-0.268373	6.2214e-05	0.00115555
Muscle	ZNF430	age	0.268324	6.2413e-05	0.00115775
Muscle	LOC646996	age	0.268214	6.28635e-05	0.0011646
Muscle	IFNGR1	age	-0.268161	6.30838e-05	0.00116717
Muscle	FAM63A	age	0.268028	6.36366e-05	0.00117588
Muscle	NUP35	age	-0.267867	6.43075e-05	0.00118675
Muscle	POLR2J4	age	0.267842	6.44163e-05	0.00118723
Muscle	ZBTB4	age	0.267699	6.502e-05	0.00119682
Muscle	MORN2	age	-0.267652	6.52199e-05	0.00119896
Muscle	PCCA	age	-0.267382	6.6378e-05	0.00121869
Muscle	STBD1	age	-0.26724	6.69964e-05	0.00122847
Muscle	NDUFB8	age	-0.267206	6.71454e-05	0.00122853
Muscle	SFRS7	age	0.2672	6.71712e-05	0.00122853
Muscle	RAXL1	age	0.267143	6.74237e-05	0.00123158
Muscle	LOC100130980	age	-0.267081	6.76953e-05	0.0012334
Muscle	LOC728453	age	-0.267095	6.76332e-05	0.0012334
Muscle	MTX2	age	-0.266906	6.84744e-05	0.00124601
Muscle	CD68	age	0.266872	6.86239e-05	0.00124715
Muscle	NIPA2	age	-0.266219	7.16019e-05	0.00129962
Muscle	NDUFS8	age	-0.265766	7.37375e-05	0.001335
Muscle	TCEB1	age	-0.265781	7.36674e-05	0.001335
Muscle	TSC22D1	age	0.265483	7.51057e-05	0.00135806
Muscle	ICA1	age	0.265369	7.56591e-05	0.00136478
Muscle	SERPINA5	age	-0.265368	7.56677e-05	0.00136478
Muscle	C2orf79	age	-0.265345	7.578e-05	0.00136509
Muscle	GAPDH	age	-0.265283	7.6086e-05	0.00136888
Muscle	PFKFB1	age	-0.26525	7.62452e-05	0.00137003
Muscle	CPSF2	age	-0.2652	7.64919e-05	0.00137274
Muscle	IGDCC4	age	-0.264863	7.81776e-05	0.00140124
Muscle	GAPDHL6	age	-0.264763	7.86865e-05	0.0014086
Muscle	LOC100129673	age	-0.264686	7.90784e-05	0.00141385
Muscle	ACAD9	age	-0.264659	7.92165e-05	0.00141455
Muscle	CHCHD7	age	0.264624	7.93969e-05	0.00141601
Muscle	GOLGA3	age	0.264323	8.09522e-05	0.00144196
Muscle	NDUFA9	age	-0.264178	8.17128e-05	0.00145195
Muscle	PTGR2	age	0.264177	8.17159e-05	0.00145195
Muscle	HSD17B7	age	0.264155	8.18335e-05	0.00145224
Muscle	CHCHD5	age	-0.263891	8.32382e-05	0.00147534
Muscle	CHCHD3	age	-0.26379	8.3778e-05	0.00148308
Muscle	PARP3	age	-0.263751	8.39903e-05	0.00148424
Muscle	RING1	age	0.26374	8.40507e-05	0.00148424
Muscle	AHR	age	0.263566	8.49956e-05	0.00149908
Muscle	CDC26	age	-0.263376	8.60413e-05	0.00151566
Muscle	ACO1	age	-0.263351	8.61777e-05	0.0015162
Muscle	LOC401397	age	-0.263329	8.62981e-05	0.00151646
Muscle	SNRNP70	age	0.26314	8.73555e-05	0.00153128
Muscle	TUBA3D	age	-0.263145	8.73259e-05	0.00153128
Muscle	C14orf2	age	-0.263061	8.77978e-05	0.00153716
Muscle	ATP2A1	age	-0.262994	8.81757e-05	0.00154189
Muscle	CENPL	age	-0.26296	8.83685e-05	0.00154338
Muscle	GAS2	age	0.262938	8.84917e-05	0.00154365
Muscle	GUCA1B	age	0.262911	8.86485e-05	0.00154451
Muscle	LOXL4	age	0.262739	8.96283e-05	0.00155968
Muscle	CLK4	age	0.262628	9.02679e-05	0.00156891
Muscle	SNX21	age	0.262447	9.13228e-05	0.00158532
Muscle	NDUFS2	age	-0.26223	9.25977e-05	0.00160164
Muscle	NUBPL	age	0.262243	9.25213e-05	0.00160164
Muscle	SLC25A11	age	-0.262247	9.2497e-05	0.00160164
Muscle	RUFY3	age	-0.261783	9.52835e-05	0.00164611
Muscle	FUNDC1	age	-0.261724	9.56413e-05	0.0016503
Muscle	NUDT9	age	-0.261571	9.65812e-05	0.00166452
Muscle	METTL11A	age	-0.261434	9.74276e-05	0.00167709
Muscle	LOC653086	age	0.261349	9.79541e-05	0.00168413
Muscle	NAP1L4	age	0.261318	9.81486e-05	0.00168545
Muscle	C15orf24	age	-0.261231	9.86973e-05	0.00169285
Muscle	BCAT2	age	-0.261154	9.91783e-05	0.00169761
Muscle	STAG2	age	0.261149	9.92117e-05	0.00169761
Muscle	CRIP1	age	0.261031	9.99638e-05	0.00170844
Muscle	SCYL2	age	-0.260942	0.000100529	0.00171606
Muscle	LOC644745	age	0.260817	0.000101332	0.00172771
Muscle	HDAC5	age	0.260755	0.000101731	0.00173244
Muscle	C10orf58	age	0.260697	0.000102107	0.00173473
Muscle	IRS2	age	0.260712	0.000102008	0.00173473
Muscle	GADD45G	age	-0.26067	0.000102283	0.00173566
Muscle	DCAKD	age	0.260123	0.000105899	0.0017949
Muscle	CCBL2	age	-0.260096	0.000106077	0.00179579
Muscle	KIAA1383	age	-0.260038	0.000106472	0.00180036
Muscle	ALKBH7	age	-0.259666	0.000109009	0.00184109
Muscle	CRLS1	age	-0.259431	0.000110642	0.00186607
Muscle	NARS	age	-0.259416	0.000110749	0.00186607
Muscle	SNX31	age	-0.259324	0.000111396	0.00187477
Muscle	N4BP2	age	0.259271	0.000111769	0.00187884
Muscle	C9orf130	age	0.25915	0.000112622	0.00189097
Muscle	TOMM22	age	-0.258971	0.000113903	0.00191024
Muscle	CHSY3	age	-0.258922	0.000114258	0.00191396
Muscle	LOC642357	age	-0.258875	0.000114598	0.00191741
Muscle	CCM2	age	-0.258576	0.000116778	0.00195162
Muscle	DYNLT1	age	-0.25854	0.000117042	0.00195375
Muscle	CHRNA5	age	0.258519	0.000117198	0.00195408
Muscle	ATP5A1	age	-0.258318	0.000118695	0.00197524
Muscle	RAVER2	age	-0.258311	0.000118743	0.00197524
Muscle	FAM164C	age	-0.25819	0.000119651	0.00198757
Muscle	UHRF1BP1L	age	-0.258176	0.000119761	0.00198757
Muscle	PHB	age	-0.258136	0.000120063	0.00199026
Muscle	PTPN4	age	-0.258112	0.00012024	0.0019909
Muscle	APEX2	age	0.258011	0.000121006	0.00199874
Muscle	PTPLA	age	-0.258019	0.000120948	0.00199874
Muscle	TECR	age	-0.257995	0.000121132	0.00199874
Muscle	F13A1	age	0.257903	0.000121831	0.00200797
Muscle	NDFIP2	age	-0.257798	0.000122639	0.00201656
Muscle	PSMB5	age	-0.257787	0.00012272	0.00201656
Muscle	PVR	age	-0.257762	0.000122915	0.00201656
Muscle	TMEM201	age	-0.257779	0.000122784	0.00201656
Muscle	OBFC1	age	-0.257643	0.000123839	0.0020294
Muscle	LEP	age	0.25751	0.000124875	0.00204404
Muscle	HNRNPM	age	0.257349	0.000126146	0.0020625
Muscle	LOC643167	age	0.25711	0.000128051	0.00209125
Muscle	PKD1	age	0.256985	0.000129058	0.0021053
Muscle	PCNT	age	0.256871	0.000129982	0.00211796
Muscle	MGC10997	age	0.256623	0.000132013	0.00214861
Muscle	SSNA1	age	-0.256323	0.000134512	0.00218681
Muscle	WSB1	age	0.256277	0.000134902	0.00219067
Muscle	FASTKD1	age	-0.256221	0.000135373	0.00219583
Muscle	LOC644762	age	-0.255939	0.000137775	0.00223226
Muscle	UBR5	age	-0.255919	0.000137946	0.00223252
Muscle	USP36	age	0.255799	0.000138986	0.0022468
Muscle	RASSF6	age	0.255592	0.000140787	0.00227336
Muscle	DERA	age	-0.255483	0.000141743	0.00228615
Muscle	HNRPH3	age	0.255466	0.000141898	0.00228615
Muscle	DIRC2	age	-0.255393	0.000142543	0.00229396
Muscle	LOC341457	age	0.255338	0.000143028	0.00229919
Muscle	LOC401076	age	0.255316	0.000143221	0.00229972
Muscle	LOC645895	age	0.255247	0.000143845	0.00230715
Muscle	PPP3R1	age	-0.255214	0.00014414	0.00230929
Muscle	UCP3	age	-0.255194	0.000144313	0.0023095
Muscle	LOC642755	age	-0.255074	0.000145397	0.00232378
Muscle	YBX1	age	0.255059	0.00014553	0.00232378
Muscle	ATP5L	age	-0.254864	0.000147303	0.00234948
Muscle	C3orf64	age	0.254795	0.000147938	0.00235699
Muscle	LYRM1	age	-0.25477	0.00014817	0.00235806
Muscle	LOC401537	age	-0.25471	0.000148717	0.00236413
Muscle	LOC338758	age	0.254614	0.000149608	0.00237567
Muscle	TUBG1	age	-0.254555	0.000150159	0.00238179
Muscle	PNN	age	0.254408	0.000151532	0.00240091
Muscle	CCDC90A	age	-0.253847	0.000156891	0.00248115
Muscle	DNAJC18	age	-0.253841	0.000156943	0.00248115
Muscle	RWDD4A	age	-0.253557	0.000159724	0.00252233
Muscle	C14orf131	age	-0.253449	0.000160799	0.00253652
Muscle	GPR1	age	0.253396	0.000161324	0.00254201
Muscle	MRPL4	age	-0.253329	0.000161992	0.00254973
Muscle	MRPL33	age	-0.253047	0.000164833	0.0025916
Muscle	ACY1	age	-0.252959	0.00016573	0.00260001
Muscle	UQCRQ	age	-0.252968	0.000165634	0.00260001
Muscle	LOC647856	age	-0.252856	0.000166789	0.00261375
Muscle	MRPS18B	age	-0.252772	0.000167647	0.00262434
Muscle	RNF6	age	-0.252582	0.000169616	0.00265226
Muscle	ZHX3	age	-0.252484	0.000170642	0.0026654
Muscle	DYNLL2	age	-0.252441	0.000171099	0.00266865
Muscle	LARS	age	-0.252429	0.000171222	0.00266865
Muscle	LOC642333	age	0.252319	0.000172382	0.00268381
Muscle	KLHL3	age	0.252294	0.00017265	0.00268506
Muscle	NDUFA12	age	-0.252162	0.000174057	0.00270401
Muscle	C21orf51	age	-0.252097	0.000174755	0.00271192
Muscle	CS	age	-0.251944	0.0001764	0.00273449
Muscle	IRX6	age	0.251872	0.000177184	0.00274367
Muscle	TMCO7	age	-0.251729	0.000178741	0.0027648
Muscle	SS18L1	age	-0.251699	0.000179076	0.002767
Muscle	DNAJA3	age	-0.251598	0.000180182	0.00278108
Muscle	LOC100132810	age	0.251508	0.000181176	0.00279343
Muscle	SFRS2B	age	0.251483	0.000181457	0.00279474
Muscle	TM4SF18	age	0.251379	0.000182615	0.00280957
Muscle	HCCS	age	-0.251331	0.000183154	0.00281183
Muscle	LOC652624	age	-0.251348	0.00018297	0.00281183
Muscle	PYCR2	age	0.251141	0.000185299	0.00284171
Muscle	CLEC4A	age	0.250979	0.000187144	0.00286389
Muscle	LOC642909	age	0.250985	0.000187071	0.00286389
Muscle	ALDH2	age	0.250883	0.000188242	0.00287603
Muscle	LETMD1	age	-0.25087	0.000188391	0.00287603
Muscle	LONP1	age	0.250857	0.00018854	0.00287603
Muscle	TIPRL	age	-0.250778	0.000189455	0.00288692
Muscle	AQP7P1	age	0.250659	0.000190832	0.00290482
Muscle	AKR1B15	age	-0.250524	0.000192411	0.00292576
Muscle	KAZALD1	age	-0.250466	0.000193095	0.00293304
Muscle	BIRC3	age	0.250379	0.000194128	0.00294561
Muscle	BAT2L	age	0.250167	0.000196646	0.00298066
Muscle	ZNF364	age	0.250146	0.000196906	0.00298145
Muscle	CCND1	age	0.250042	0.000198156	0.00299369
Muscle	LOC729421	age	-0.250053	0.000198015	0.00299369
Muscle	SDHB	age	-0.250026	0.000198341	0.00299369
Muscle	PPPDE1	age	-0.249993	0.000198738	0.00299654
Muscle	LOC147804	age	0.249972	0.000198994	0.00299724
Muscle	RCN3	age	0.24995	0.000199265	0.00299817
Muscle	AKAP7	age	-0.249678	0.000202595	0.00304189
Muscle	CTSF	age	0.249695	0.000202385	0.00304189
Muscle	SAT1	age	0.249548	0.000204192	0.00306267
Muscle	NCRNA00153	age	0.249458	0.000205317	0.00307632
Muscle	DENND5A	age	-0.249439	0.000205559	0.00307673
Muscle	MOCS2	age	-0.249278	0.000207577	0.0031037
Muscle	SAP18	age	0.249003	0.000211059	0.00315248
Muscle	HSPA1A	age	0.248909	0.000212272	0.0031673
Muscle	C16orf86	age	-0.248837	0.000213196	0.00317777
Muscle	MYL2	age	0.248812	0.000213522	0.00317933
Muscle	RABEP1	age	-0.248764	0.000214146	0.00318531
Muscle	GRPEL2	age	-0.248624	0.000215966	0.00320906
Muscle	MRPS16	age	-0.24856	0.000216812	0.00321829
Muscle	MTCP1	age	-0.248253	0.00022087	0.00327513
Muscle	NDUFA8	age	-0.248225	0.000221238	0.00327721
Muscle	SALL2	age	-0.248188	0.000221741	0.00328127
Muscle	GPM6A	age	-0.248108	0.000222814	0.00329374
Muscle	LOC100133443	age	0.24808	0.000223186	0.00329584
Muscle	FAM189B	age	-0.24806	0.000223463	0.00329654
Muscle	CDK5RAP3	age	0.247949	0.000224966	0.00331529
Muscle	KCTD13	age	0.247922	0.000225333	0.0033173
Muscle	SETX	age	0.247825	0.000226654	0.00333333
Muscle	GHITM	age	-0.247746	0.000227741	0.00334245
Muscle	LOC100130070	age	0.247756	0.000227604	0.00334245
Muscle	HSPB1	age	0.247624	0.000229425	0.00336372
Muscle	TPSAB1	age	0.247604	0.000229701	0.00336433
Muscle	BGN	age	0.247559	0.00023032	0.00336995
Muscle	PPM1G	age	-0.24736	0.000233091	0.00340355
Muscle	SLC31A1	age	0.247371	0.000232942	0.00340355
Muscle	LOC388002	age	-0.247325	0.000233594	0.00340397
Muscle	PCNX	age	-0.247331	0.000233503	0.00340397
Muscle	FLJ43663	age	0.247303	0.0002339	0.00340496
Muscle	MRPL37	age	-0.247265	0.00023443	0.00340781
Muscle	TMEM9	age	-0.247255	0.00023457	0.00340781
Muscle	LIN52	age	0.247205	0.000235285	0.00341472
Muscle	NDUFB7	age	-0.247149	0.000236076	0.00342274
Muscle	APOE	age	0.247035	0.000237699	0.00343932
Muscle	LOC642688	age	0.247046	0.00023754	0.00343932
Muscle	LOC390530	age	-0.246993	0.000238304	0.0034446
Muscle	TPST2	age	-0.2468	0.00024108	0.00348121
Muscle	ADAMTS1	age	0.246771	0.000241505	0.00348385
Muscle	LOC728734	age	0.246726	0.000242162	0.00348981
Muscle	LOC100131718	age	0.246683	0.000242786	0.0034953
Muscle	C12orf62	age	0.24656	0.000244582	0.00351057
Muscle	NPHP3	age	0.246571	0.000244427	0.00351057
Muscle	THYN1	age	0.246561	0.000244565	0.00351057
Muscle	LOC442454	age	-0.246419	0.000246659	0.00353685
Muscle	LOC388681	age	0.246316	0.000248185	0.00355161
Muscle	VLDLR	age	-0.246328	0.000248019	0.00355161
Muscle	DYNC1LI2	age	0.246161	0.000250502	0.00357764
Muscle	FAM136A	age	-0.246173	0.000250326	0.00357764
Muscle	DKFZp547K054	age	0.2461	0.000251429	0.0035873
Muscle	LOC729505	age	0.246072	0.000251854	0.0035898
Muscle	DDX24	age	0.245818	0.000255709	0.00364109
Muscle	LOC100131801	age	-0.245801	0.00025596	0.00364109
Muscle	SRRD	age	-0.245746	0.000256816	0.00364964
Muscle	CRTC3	age	-0.245729	0.000257078	0.00364974
Muscle	CSRP2BP	age	-0.245683	0.000257774	0.00365601
Muscle	SUPV3L1	age	-0.245624	0.00025869	0.00366317
Muscle	UBIAD1	age	-0.245618	0.00025879	0.00366317
Muscle	SLC25A37	age	0.245538	0.00026002	0.00367332
Muscle	ZNF513	age	0.245539	0.00026001	0.00367332
Muscle	LOC642590	age	0.245477	0.00026098	0.00368325
Muscle	WWP1	age	-0.245402	0.000262145	0.00369607
Muscle	ATPGD1	age	-0.245363	0.000262753	0.00369736
Muscle	NCL	age	0.245376	0.000262559	0.00369736
Muscle	TFIP11	age	-0.245342	0.000263085	0.0036984
Muscle	ATP5EP2	age	-0.245303	0.000263704	0.00370347
Muscle	ZNF428	age	0.245225	0.000264927	0.00371701
Muscle	CCNYL1	age	-0.245118	0.000266632	0.00373727
Muscle	HNRNPA2B1	age	0.244902	0.000270081	0.00377824
Muscle	POLR2F	age	-0.244903	0.000270072	0.00377824
Muscle	BANP	age	0.244764	0.000272312	0.00380255
Muscle	LOC728026	age	0.244762	0.00027235	0.00380255
Muscle	SLC29A4	age	0.244726	0.000272941	0.0038071
Muscle	ECSIT	age	-0.244648	0.000274214	0.00382114
Muscle	LOC642989	age	0.244602	0.000274953	0.00382284
Muscle	SNTB1	age	-0.244618	0.000274703	0.00382284
Muscle	ZDHHC5	age	-0.244591	0.000275136	0.00382284
Muscle	BSCL2	age	-0.244557	0.000275704	0.00382703
Muscle	PTPN3	age	-0.244311	0.000279761	0.00387958
Muscle	FARS2	age	-0.244259	0.000280631	0.0038879
Muscle	NDUFB10	age	-0.24424	0.000280945	0.00388849
Muscle	BTBD8	age	-0.243902	0.000286648	0.0039636
Muscle	LOC644869	age	-0.243852	0.000287499	0.00397153
Muscle	ITGAV	age	0.243389	0.000295508	0.00407824
Muscle	C11orf73	age	-0.243266	0.000297664	0.00410404
Muscle	DAPK2	age	0.243247	0.000297995	0.00410466
Muscle	COG2	age	-0.243187	0.000299064	0.00411149
Muscle	PSTPIP2	age	-0.243188	0.000299043	0.00411149
Muscle	FOLR2	age	0.243047	0.000301548	0.00414166
Muscle	SEPW1	age	-0.242864	0.000304823	0.00418263
Muscle	CDH23	age	-0.242665	0.00030843	0.00422404
Muscle	HLF	age	0.242679	0.000308184	0.00422404
Muscle	FAP	age	0.242526	0.000310975	0.00425484
Muscle	EIF4E3	age	-0.24243	0.000312737	0.00427191
Muscle	H19	age	0.24241	0.000313116	0.00427191
Muscle	IGLL1	age	0.242415	0.000313019	0.00427191
Muscle	MAP3K7IP1	age	-0.242221	0.000316617	0.00431556
Muscle	TREML1	age	-0.242108	0.000318728	0.00434021
Muscle	MRPL13	age	-0.241949	0.000321742	0.00437709
Muscle	DTNBP1	age	-0.241885	0.000322957	0.0043853
Muscle	MMADHC	age	-0.241897	0.000322722	0.0043853
Muscle	PPAPDC3	age	-0.241867	0.000323303	0.00438585
Muscle	LOC729768	age	-0.241763	0.000325276	0.00440428
Muscle	MRPL36	age	-0.241773	0.000325096	0.00440428
Muscle	TNNC1	age	0.241683	0.000326808	0.00442085
Muscle	LOC652493	age	0.241662	0.000327215	0.00442218
Muscle	ACSL4	age	-0.241574	0.000328914	0.00443893
Muscle	C9orf85	age	-0.241566	0.000329073	0.00443893
Muscle	MAGEL2	age	-0.241474	0.00033085	0.0044587
Muscle	LOC644879	age	-0.241438	0.000331559	0.00446406
Muscle	GRHPR	age	-0.241395	0.000332395	0.00447112
Muscle	REXO4	age	-0.24121	0.000336026	0.00451573
Muscle	EFEMP1	age	0.241087	0.000338467	0.00454002
Muscle	LOC441896	age	-0.241093	0.000338351	0.00454002
Muscle	MRPL12	age	-0.241033	0.000339542	0.00455018
Muscle	FOXN2	age	0.240958	0.000341031	0.00456586
Muscle	FLJ20628	age	-0.240899	0.000342219	0.0045775
Muscle	TMEM159	age	0.240871	0.000342785	0.00458079
Muscle	GBP2	age	0.240723	0.000345759	0.00461575
Muscle	LOC651198	age	-0.2407	0.000346235	0.00461575
Muscle	PLCL1	age	-0.240693	0.000346366	0.00461575
Muscle	NGLY1	age	-0.24047	0.000350934	0.00467228
Muscle	ARL6IP5	age	0.240448	0.000351369	0.00467372
Muscle	BCYRN1	age	0.240364	0.000353099	0.00469239
Muscle	TNPO2	age	0.240326	0.000353901	0.00469869
Muscle	SH3BGRL3	age	0.24027	0.000355058	0.00470969
Muscle	THRAP3	age	0.240246	0.000355558	0.00471196
Muscle	IMPAD1	age	-0.240097	0.000358672	0.00474446
Muscle	MRFAP1	age	0.240107	0.00035845	0.00474446
Muscle	SLC16A3	age	-0.24006	0.000359448	0.00475035
Muscle	ZNF248	age	0.240021	0.000360263	0.00475673
Muscle	KDELC2	age	0.239996	0.000360795	0.00475937
Muscle	LOC100132510	age	-0.239726	0.000366517	0.00483041
Muscle	LOC148430	age	-0.239667	0.000367775	0.00484254
Muscle	LOC644852	age	0.239616	0.000368873	0.00485254
Muscle	PPP1R12A	age	0.239537	0.000370582	0.00487055
Muscle	LOC642197	age	-0.239518	0.000370988	0.00487114
Muscle	SDCBP	age	0.239504	0.000371306	0.00487114
Muscle	LOC339843	age	-0.239316	0.000375381	0.0049201
Muscle	HOXA11AS	age	-0.239207	0.00037779	0.00493813
Muscle	LOC100131336	age	-0.239214	0.000377635	0.00493813
Muscle	OLA1	age	0.239219	0.000377506	0.00493813
Muscle	COMMD10	age	-0.239149	0.000379057	0.00494737
Muscle	RHBDL2	age	0.239143	0.000379187	0.00494737
Muscle	LOC100132291	age	0.239098	0.000380186	0.0049559
Muscle	KCNN2	age	-0.239024	0.000381814	0.00497259
Muscle	SERPINB6	age	-0.23896	0.000383238	0.00498661
Muscle	KDM2B	age	-0.238916	0.000384234	0.00499307
Muscle	USP15	age	-0.238907	0.000384431	0.00499307
Muscle	RPRD1A	age	-0.238854	0.000385614	0.00500391
Muscle	CRCP	age	0.238822	0.000386325	0.00500801
Muscle	PGM2L1	age	-0.238809	0.000386629	0.00500801
Muscle	CKB	age	0.238655	0.000390114	0.0050486
Muscle	RPSA	age	-0.238562	0.000392222	0.0050713
Muscle	CCDC141	age	0.238426	0.000395323	0.00510271
Muscle	ESRRA	age	-0.238424	0.000395363	0.00510271
Muscle	ADCK2	age	-0.238267	0.00039899	0.00511287
Muscle	CCDC71	age	-0.238285	0.000398569	0.00511287
Muscle	ETV6	age	-0.238352	0.000397024	0.00511287
Muscle	JAK2	age	0.238282	0.00039865	0.00511287
Muscle	KCNJ2	age	0.238331	0.000397511	0.00511287
Muscle	PRRG4	age	0.238303	0.000398148	0.00511287
Muscle	RYR3	age	0.238312	0.000397958	0.00511287
Muscle	UXT	age	-0.238266	0.000399003	0.00511287
Muscle	TOMM40L	age	-0.238239	0.000399629	0.00511632
Muscle	NPHP1	age	-0.238182	0.000400964	0.00512884
Muscle	RPL27A	age	-0.238139	0.000401962	0.00513702
Muscle	TNPO1	age	-0.238059	0.000403827	0.00515167
Muscle	USP6	age	0.23807	0.000403579	0.00515167
Muscle	PER2	age	0.237997	0.000405286	0.00516109
Muscle	SLC20A1	age	0.238005	0.000405093	0.00516109
Muscle	LOC399748	age	0.237974	0.000405824	0.00516336
Muscle	PPP1CC	age	-0.237873	0.000408204	0.00518905
Muscle	KLHDC3	age	-0.237823	0.000409386	0.00519945
Muscle	KIAA0232	age	0.237787	0.000410236	0.00520563
Muscle	LOC729941	age	0.237655	0.000413398	0.00524113
Muscle	CASP7	age	-0.23753	0.000416385	0.00526968
Muscle	NSMCE2	age	-0.237542	0.000416102	0.00526968
Muscle	CITED4	age	-0.2374	0.00041952	0.00530467
Muscle	IDI2	age	0.237315	0.000421589	0.00532614
Muscle	TMEM173	age	0.237208	0.000424213	0.00535457
Muscle	RFFL	age	0.237152	0.000425567	0.00536223
Muscle	ZFPM1	age	-0.237157	0.000425467	0.00536223
Muscle	MIB2	age	-0.237125	0.000426246	0.00536606
Muscle	LOC442423	age	-0.237061	0.000427809	0.00538101
Muscle	LTBP2	age	0.236936	0.000430907	0.00541523
Muscle	TCF15	age	-0.236813	0.000433982	0.00544909
Muscle	TULP4	age	-0.236774	0.000434967	0.00545669
Muscle	TMEM93	age	-0.236615	0.000438958	0.00550195
Muscle	FAM188A	age	-0.236564	0.000440267	0.00551352
Muscle	C3orf31	age	-0.236544	0.000440758	0.00551486
Muscle	ATP5SL	age	-0.236367	0.000445265	0.00555882
Muscle	LOC644315	age	-0.236352	0.000445656	0.00555882
Muscle	SLC4A4	age	-0.236356	0.000445551	0.00555882
Muscle	URG4	age	-0.236346	0.000445822	0.00555882
Muscle	TMEM9B	age	-0.236276	0.000447603	0.00557617
Muscle	LOC347376	age	0.236227	0.000448874	0.00558231
Muscle	ZNF426	age	0.236242	0.000448495	0.00558231
Muscle	EGFLAM	age	-0.2362	0.000449572	0.00558583
Muscle	NUP155	age	-0.236186	0.000449936	0.00558583
Muscle	FLJ35390	age	0.236046	0.00045358	0.0056262
Muscle	LOC643446	age	0.235931	0.000456573	0.00565355
Muscle	NDUFA10	age	-0.235946	0.000456189	0.00565355
Muscle	ROCK2	age	0.23575	0.000461354	0.00570501
Muscle	STXBP3	age	-0.235743	0.000461525	0.00570501
Muscle	ENHO	age	0.235713	0.000462319	0.0057099
Muscle	MGP	age	0.23568	0.000463192	0.00571576
Muscle	KIAA1310	age	-0.23564	0.00046427	0.00572413
Muscle	OXA1L	age	-0.235589	0.000465617	0.00573581
Muscle	PTRH2	age	-0.235504	0.000467895	0.00575893
Muscle	CCDC25	age	-0.235322	0.000472802	0.0058071
Muscle	HELZ	age	0.235343	0.000472245	0.0058071
Muscle	LOC440353	age	0.235314	0.000473024	0.0058071
Muscle	ZFHX3	age	0.235245	0.000474889	0.00582501
Muscle	LOC647543	age	0.235162	0.000477146	0.00584769
Muscle	LOC642005	age	-0.234999	0.00048164	0.00589773
Muscle	C5orf53	age	0.234972	0.000482385	0.00590181
Muscle	GADL1	age	-0.234905	0.000484219	0.0059192
Muscle	ANKS1A	age	-0.234886	0.000484756	0.00592071
Muscle	TGFB3	age	0.23469	0.000490204	0.00598216
Muscle	ZSWIM1	age	0.234652	0.00049129	0.00599032
Muscle	ATF4	age	-0.234502	0.000495493	0.0060313
Muscle	LOC389765	age	0.234502	0.000495493	0.0060313
Muscle	HSBP1	age	-0.234407	0.00049819	0.00605899
Muscle	OSBP	age	-0.234238	0.000503019	0.00611254
Muscle	COPS4	age	0.234218	0.000503609	0.00611283
Muscle	KIF25	age	-0.234208	0.000503896	0.00611283
Muscle	BAT2D1	age	0.234067	0.000507943	0.00615151
Muscle	TMOD1	age	-0.234071	0.000507841	0.00615151
Muscle	RPS27L	age	0.233997	0.000509986	0.00617105
Muscle	POLR2J2	age	0.23395	0.000511335	0.00618216
Muscle	EXOD1	age	-0.233891	0.000513065	0.00619784
Muscle	NDUFA2	age	-0.233713	0.000518287	0.00624514
Muscle	PKM2	age	-0.23372	0.000518097	0.00624514
Muscle	TAZ	age	-0.233719	0.000518114	0.00624514
Muscle	LOC650826	age	-0.233652	0.000520108	0.00626182
Muscle	MYO1C	age	0.233593	0.000521848	0.0062775
Muscle	SRL	age	-0.233525	0.000523856	0.00629637
Muscle	CEP350	age	0.233435	0.000526555	0.00631589
Muscle	CYCSL1	age	0.233427	0.000526801	0.00631589
Muscle	TIGD5	age	-0.233429	0.000526731	0.00631589
Muscle	UBN2	age	0.233385	0.000528051	0.00632558
Muscle	SFXN4	age	-0.23331	0.00053031	0.00634734
Muscle	PDGFC	age	0.233242	0.000532365	0.00636663
Muscle	ARHGDIA	age	0.233151	0.000535105	0.00638874
Muscle	PDXDC1	age	-0.233162	0.000534767	0.00638874
Muscle	LOC645885	age	-0.232975	0.000540499	0.00644776
Muscle	LOC100134624	age	-0.232957	0.000541039	0.00644884
Muscle	KIAA1571	age	0.232936	0.000541688	0.00645084
Muscle	MYLK3	age	0.232899	0.000542807	0.00645084
Muscle	RFTN1	age	-0.2329	0.000542789	0.00645084
Muscle	SLC7A6	age	0.232893	0.000543006	0.00645084
Muscle	YWHAQ	age	0.232837	0.000544726	0.00646592
Muscle	ZNF358	age	-0.232788	0.000546233	0.00647844
Muscle	C9orf89	age	-0.232771	0.00054676	0.00647934
Muscle	DMD	age	0.232738	0.000547798	0.00648226
Muscle	PRPF3	age	0.232734	0.000547926	0.00648226
Muscle	UROS	age	-0.23272	0.000548364	0.00648226
Muscle	LOC389676	age	-0.232556	0.000553457	0.00653708
Muscle	ADI1	age	0.232444	0.000556982	0.0065733
Muscle	PAM	age	0.232191	0.000565012	0.00666259
Muscle	LOC100132717	age	-0.232173	0.000565594	0.00666397
Muscle	LBP	age	0.232145	0.000566495	0.00666911
Muscle	IQGAP1	age	0.232082	0.00056851	0.00668734
Muscle	C7orf28B	age	-0.232039	0.000569908	0.00669828
Muscle	RPS2	age	-0.231905	0.000574233	0.00674359
Muscle	C12orf45	age	-0.231703	0.000580798	0.0068151
Muscle	SLC2A6	age	0.231673	0.000581779	0.00682104
Muscle	DDX17	age	0.231659	0.000582261	0.00682112
Muscle	TRNT1	age	-0.231617	0.000583613	0.00683137
Muscle	HIF1A	age	0.231603	0.000584096	0.00683145
Muscle	COX5A	age	-0.231559	0.000585548	0.00684285
Muscle	ZSCAN21	age	-0.231518	0.000586887	0.00685291
Muscle	C3orf17	age	-0.231503	0.000587392	0.00685323
Muscle	ATG4D	age	-0.231369	0.00059184	0.00689355
Muscle	ATP5G2	age	-0.231345	0.000592644	0.00689355
Muscle	GDI1	age	0.231298	0.000594214	0.00689355
Muscle	GSTTP2	age	0.231327	0.000593232	0.00689355
Muscle	KCNJ16	age	0.231336	0.000592957	0.00689355
Muscle	PTMA	age	0.231305	0.000593997	0.00689355
Muscle	TMEM233	age	-0.23131	0.000593801	0.00689355
Muscle	CHCHD10	age	-0.23125	0.000595827	0.00690668
Muscle	IMMT	age	-0.231233	0.000596379	0.00690749
Muscle	SORBS2	age	0.231134	0.000599739	0.0069408
Muscle	MRPL21	age	-0.230977	0.000605052	0.00699665
Muscle	C20orf117	age	0.230883	0.000608257	0.00702238
Muscle	GOLGA8E	age	0.230889	0.000608056	0.00702238
Muscle	LOC642076	age	0.230832	0.000609986	0.00703667
Muscle	LOC728888	age	0.230732	0.000613437	0.0070708
Muscle	PPIAL4A	age	0.230495	0.000621663	0.00715986
Muscle	PSMD8	age	-0.230443	0.000623468	0.00717489
Muscle	DCTN2	age	-0.230258	0.000629991	0.00724414
Muscle	LOC100131196	age	0.230069	0.000636681	0.00730934
Muscle	LOC653505	age	0.230072	0.000636576	0.00730934
Muscle	LOC646786	age	0.230054	0.000637205	0.0073095
Muscle	HSD11B1L	age	-0.229991	0.000639472	0.00732965
Muscle	COL21A1	age	0.229931	0.00064162	0.0073484
Muscle	PACSIN2	age	0.229866	0.000643966	0.00736937
Muscle	CAPS	age	-0.229801	0.000646298	0.00739016
Muscle	KLF5	age	0.229761	0.000647743	0.00740079
Muscle	LOC286444	age	-0.229681	0.000650643	0.00741517
Muscle	NAPG	age	-0.229686	0.000650493	0.00741517
Muscle	PDSS1	age	-0.229675	0.000650878	0.00741517
Muscle	RNF10	age	-0.22967	0.000651071	0.00741517
Muscle	ANKRD9	age	-0.229593	0.000653855	0.00744098
Muscle	DNAJC25	age	-0.229492	0.000657557	0.00747664
Muscle	RTN3	age	0.229479	0.000658032	0.00747664
Muscle	SMARCA5	age	0.2294	0.000660974	0.00750413
Muscle	MRPL3	age	-0.229313	0.000664168	0.00753442
Muscle	TUSC1	age	-0.229143	0.000670512	0.00760037
Muscle	LOC729679	age	-0.229094	0.000672337	0.00761504
Muscle	ZNF281	age	0.229079	0.00067291	0.00761552
Muscle	SMS	age	0.228983	0.000676534	0.00765049
Muscle	RPP14	age	-0.228838	0.000682026	0.00770652
Muscle	LOC100130886	age	-0.228795	0.000683634	0.00771784
Muscle	LOC730098	age	0.228783	0.000684104	0.00771784
Muscle	STK24	age	-0.228579	0.000691911	0.00779977
Muscle	HIST1H3E	age	-0.22852	0.000694199	0.00781941
Muscle	TSPAN33	age	-0.22832	0.000701951	0.00790053
Muscle	PRPF19	age	0.228266	0.000704085	0.00791834
Muscle	LOC441876	age	-0.228191	0.000707033	0.00793748
Muscle	MUDENG	age	-0.228185	0.00070724	0.00793748
Muscle	PDCD2	age	-0.22818	0.000707448	0.00793748
Muscle	C1orf54	age	-0.228125	0.000709598	0.00795537
Muscle	TNNC2	age	-0.227903	0.000718421	0.008048
Muscle	PREP	age	-0.227846	0.000720672	0.00806692
Muscle	SLC30A7	age	0.227741	0.000724887	0.00810776
Muscle	ANGEL2	age	0.227642	0.000728887	0.00812219
Muscle	CYCS	age	-0.227663	0.000728033	0.00812219
Muscle	DNASE1L1	age	0.227632	0.000729314	0.00812219
Muscle	LEPR	age	0.227629	0.000729433	0.00812219
Muscle	MAN2A1	age	0.227625	0.000729575	0.00812219
Muscle	SLC35E3	age	-0.227653	0.000728436	0.00812219
Muscle	IDH3A	age	-0.227604	0.000730431	0.0081254
Muscle	TRIM38	age	0.227531	0.000733384	0.00815194
Muscle	GLTPD1	age	-0.227471	0.000735822	0.0081727
Muscle	DCBLD1	age	-0.227411	0.000738291	0.00818877
Muscle	POLR3E	age	-0.227408	0.000738411	0.00818877
Muscle	LOC100129744	age	-0.227314	0.000742263	0.00821537
Muscle	MDC1	age	0.227307	0.000742528	0.00821537
Muscle	SAR1A	age	0.227328	0.000741684	0.00821537
Muscle	MSTN	age	-0.22727	0.000744075	0.00822219
Muscle	ZDHHC16	age	-0.227265	0.000744292	0.00822219
Muscle	CLPX	age	-0.227242	0.000745236	0.00822583
Muscle	ILK	age	0.227229	0.000745769	0.00822583
Muscle	FAM126B	age	0.227171	0.000748172	0.00824599
Muscle	N.PAC	age	0.227149	0.000749048	0.0082493
Muscle	C12orf10	age	-0.226994	0.000755497	0.00831395
Muscle	PEA15	age	0.226889	0.000759924	0.00835625
Muscle	WDR41	age	-0.226845	0.000761775	0.00837019
Muscle	ZNF669	age	0.226808	0.000763333	0.00838089
Muscle	ASS1	age	0.226774	0.000764771	0.00839024
Muscle	RBL2	age	0.226673	0.000769048	0.00843072
Muscle	LOC100132112	age	0.226623	0.00077117	0.00844752
Muscle	COMMD9	age	-0.226559	0.000773899	0.00847094
Muscle	TGFBR3	age	0.226525	0.000775329	0.00848013
Muscle	CCDC69	age	-0.22651	0.000775983	0.0084808
Muscle	ATP5G3	age	-0.226485	0.000777039	0.00848588
Muscle	CALR	age	0.226409	0.000780318	0.00850873
Muscle	CYB5D1	age	-0.226411	0.000780242	0.00850873
Muscle	MOBK1B	age	-0.226394	0.000780975	0.00850942
Muscle	METTL13	age	-0.226365	0.000782215	0.00851646
Muscle	PSEN2	age	-0.226347	0.000782975	0.00851827
Muscle	LOC100131139	age	0.226299	0.000785081	0.00852824
Muscle	RUNDC2C	age	0.226303	0.000784904	0.00852824
Muscle	TCEAL7	age	0.226215	0.000788723	0.00856131
Muscle	CLINT1	age	-0.226164	0.00079092	0.00857867
Muscle	CRIP2	age	0.226097	0.000793842	0.00860385
Muscle	PIK3R2	age	0.226023	0.000797108	0.00863273
Muscle	IDH2	age	-0.226009	0.000797727	0.00863291
Muscle	DIMT1L	age	-0.225848	0.000804796	0.00870284
Muscle	NME6	age	-0.225826	0.000805758	0.00870668
Muscle	SNORA61	age	0.225796	0.000807112	0.00871475
Muscle	PTGR1	age	-0.225767	0.000808391	0.00872198
Muscle	OTUD1	age	0.225669	0.000812787	0.00875624
Muscle	SFRS2	age	0.225681	0.000812236	0.00875624
Muscle	LOC441453	age	-0.225642	0.000813969	0.00876238
Muscle	IVNS1ABP	age	-0.22555	0.000818076	0.0088
Muscle	CAP1	age	0.225353	0.000827015	0.00888884
Muscle	KIAA0408	age	0.22534	0.000827575	0.00888884
Muscle	WASF3	age	-0.225268	0.000830862	0.00891747
Muscle	BRP44L	age	-0.225238	0.000832229	0.00892545
Muscle	KIF1C	age	0.225199	0.000834027	0.00893805
Muscle	C6orf192	age	-0.225182	0.000834806	0.00893972
Muscle	AQP11	age	-0.225145	0.000836502	0.00894452
Muscle	COMMD8	age	-0.225148	0.000836367	0.00894452
Muscle	RPL27	age	-0.225111	0.000838066	0.00895457
Muscle	ZNF672	age	-0.224996	0.000843343	0.00900425
Muscle	OSBPL2	age	0.224964	0.00084481	0.0090132
Muscle	USP24	age	-0.224911	0.000847288	0.0090329
Muscle	DSCR3	age	-0.224808	0.00085207	0.00907715
Muscle	C11orf74	age	-0.224745	0.000855007	0.00910167
Muscle	LOC731049	age	-0.224567	0.000863401	0.0091842
Muscle	LOC100129094	age	0.224414	0.00087064	0.00924749
Muscle	NBPF11	age	0.224426	0.000870082	0.00924749
Muscle	HOPX	age	0.224397	0.000871479	0.00924955
Muscle	MRPS5	age	-0.224332	0.000874562	0.0092754
Muscle	MORF4L1	age	0.224316	0.000875348	0.00927687
Muscle	C6orf136	age	-0.224139	0.000883812	0.00935966
Muscle	CCL2	age	0.224087	0.000886338	0.00937226
Muscle	SCUBE2	age	-0.224101	0.000885684	0.00937226
Muscle	TNFRSF10B	age	0.224074	0.000886963	0.00937226
Muscle	PDK2	age	-0.224038	0.000888727	0.00938399
Muscle	LOC441013	age	-0.223986	0.000891237	0.00940357
Muscle	MDN1	age	0.223938	0.000893582	0.00941445
Muscle	SLC25A15	age	-0.223942	0.00089341	0.00941445
Muscle	OAT	age	-0.223905	0.000895215	0.00942474
Muscle	ARHGEF2	age	0.22389	0.000895932	0.00942537
Muscle	FLJ20125	age	-0.223787	0.000900967	0.00947139
Muscle	TMEM177	age	-0.223739	0.000903335	0.00948932
Muscle	CPA3	age	0.223724	0.000904088	0.00949027
Muscle	ANP32B	age	0.223691	0.00090568	0.00949309
Muscle	SRPRB	age	-0.223704	0.000905043	0.00949309
Muscle	KIAA0492	age	-0.22353	0.000913684	0.00956998
Muscle	GATAD2B	age	0.223504	0.00091497	0.00957646
Muscle	ZNF10	age	0.223289	0.000925736	0.00968208
Muscle	FLAD1	age	-0.223233	0.000928579	0.00970474
Muscle	KCNS3	age	-0.223203	0.000930063	0.00971317
Muscle	FNDC3A	age	0.223147	0.000932919	0.0097359
Muscle	LOC643357	age	0.223124	0.000934111	0.00973759
Muscle	LOC648822	age	0.223117	0.000934439	0.00973759
Muscle	CYB5R3	age	0.223098	0.000935424	0.00974077
Muscle	GMPS	age	-0.223053	0.000937726	0.00975765
Muscle	RFX5	age	0.222997	0.000940573	0.00978018
Muscle	GUSBL1	age	0.222946	0.000943157	0.00979995
Muscle	ZMYND8	age	0.222898	0.000945657	0.00981881
Muscle	AUH	age	-0.222863	0.000947438	0.00983018
Muscle	EPS15L1	age	-0.222839	0.000948677	0.00983593
Muscle	LPP	age	0.222819	0.000949676	0.00983771
Muscle	NDUFV3	age	-0.222809	0.000950221	0.00983771
Muscle	COL8A1	age	0.222758	0.00095286	0.00985791
Muscle	COX8A	age	-0.222731	0.000954258	0.00986525
Muscle	LOC440589	age	-0.222715	0.00095508	0.00986663
[truncated: 1,109 more rows]

## Sheet: Table S10
Table S10. MEGENA network modules of AAGMEx muscle tissue adjusted for BMI and sex
[truncated: 522 more rows]

[truncated: 4 more sheets: Table S11, Table S12, Table S13, Table S14]
